# Supplementary material for: A subset of chemosensory genes differs between two populations of a specialized leaf beetle after host plant shift
Source: Ecol Evol. 2018 Jul 20;8(16):8055–75. doi: 10.1002/ece3.4246 (PMC6145003; doi:10.1002/ece3.4246)
Supplement: Supplementary file 2 [file ECE3-8-8055-s002.xlsx]

## Sheet: Sheet1
	Table S1. Raw RNA-seq data information of C. lapponica tissues. The table shows RNA-seq samples, number of bp reads and sequencing type
			Willow		Birch
			Antennae	Legs	Antennae	Legs	Sequencing type
	Male	Biological replicate1	52461229	42946156	44370538	49283727	50bp SE
		Biological replicate2	24848274	39295654	42833450	50484089	50bp SE
	Female	Biological replicate1	59137072	50357514	50430901	51065792	50bp SE
		Biological replicate2	56833180	55805397	46967576	52331985	50bp SE
	pooled RNA-seq from different developmental stages		61088766 * 2		56155333 * 2		100bp PE
