# Supplementary material for: A subset of chemosensory genes differs between two populations of a specialized leaf beetle after host plant shift
Source: Ecol Evol. 2018 Jul 20;8(16):8055–75. doi: 10.1002/ece3.4246 (PMC6145003; doi:10.1002/ece3.4246)
Supplement: Supplementary file 3 [file ECE3-8-8055-s003.xlsx]

## Sheet: allchemo-kandida-16lib-tableS1
	Willow-feeding C.lapponica								Birch-feeding C.lapponica
	Antennae				Legs				Antennae				Legs
	Male		Female		Male		Female		Male		Femal		Male		Femal
IDs	replicate1	replicate2	replicate1	replicate2	replicate1	replicate2	replicate1	replicate2	replicate1	replicate2	replicate1	replicate2	replicate1	replicate2	replicate1	replicate2
ClapCSP01	8.27595	7.48305	5.89753	8.30061	16.7256	14.507	13.7923	12.5464	4.70015	4.2833	4.71949	6.95324	13.3808	15.1347	15.5467	12.1969
ClapCSP02	1.34568	1.80735	0.649142	0.698182	2.18294	1.98414	1.84071	1.59777	0.797811	1.49102	1.09031	2.87138	1.39891	1.6944	1.72741	1.38451
ClapCSP03	0.0672841	0.0951235	0.138115	0.0581818	0.0922367	0	0.155553	0.0523858	0.0693749	0.243985	0.0934552	0.253357	0.182466	0.0287186	0.228148	0.197787
ClapCSP04	3399.82	3392.64	2888.52	3688.15	5885.75	6475.7	6002.03	6152.29	1440.83	2012.58	1410.47	3236.01	6686.83	4474.15	7560.96	7495.61
ClapCSP05	900.749	855.731	804.495	738.386	1348.69	1297.46	1101.13	1272.14	540.968	724.637	604.842	1223.97	1161.64	1954.18	1475.57	1233.47
ClapCSP06	303.334	243.421	208.844	245.741	670.315	728.406	614.485	962.667	222.78	226.961	225.18	423.697	1061.37	927.38	961.677	996.023
ClapCSP07	7.08165	8.56112	7.00245	7.09818	18.1091	20.7196	20.0922	14.2751	1.43953	2.71095	2.50772	3.46254	3.28439	5.97346	4.79111	5.20839
ClapCSP08	92.0279	67.9816	82.2201	98.7152	185.15	153.95	174.323	194.823	102.588	138.204	92.1624	178.757	295.291	217.428	365.819	350.017
ClapCSP09	8.34323	9.57577	5.84228	6.65212	22.0446	14.4744	18.5108	24.2284	4.54406	5.9912	3.70706	6.61543	11.4345	9.13251	10.2667	8.07631
ClapCSP10	287.926	250.08	211.952	175.108	30.93	33.9255	34.3771	42.642	142.722	117.953	113.906	195.957	23.4773	22.2856	25.0963	29.0747
ClapCSP11	140.136	149.185	161.857	184.863	141.952	128.871	132.764	118.785	112.457	139.505	109.95	138.614	118.39	97.7293	125.612	114.618
ClapCSP12	11.8084	16.932	18.3003	11.3455	50.9147	47.1314	45.1881	82.429	4.07578	6.75026	4.8441	10.0217	37.5271	37.3341	50.4208	47.8315
ClapGR01	3.01096	4.09031	2.58276	3.99515	0.368947	0.422849	0.337031	0.261929	2.20265	4.71705	2.89711	4.70118	0.547398	0.344623	0.228148	0.296681
ClapGR02	9.10018	8.37087	7.48585	5.66303	21.5219	20.8497	17.37	17.0516	6.45187	4.8526	6.09017	5.57385	19.6151	16.6568	20.8919	18.2623
ClapGR03	0.756946	0.348786	0.607708	0.775758	1.87548	1.52876	1.5296	3.3265	0.398906	0.406642	0.26479	0.591166	0.547398	1.06259	1.36889	0.824113
ClapGR04	1.22794	1.04636	0.759635	1.10545	0.0922367	0.0975805	0.129627	0.0523858	1.33547	1.89766	0.950128	2.39281	0.182466	0.229749	0.195556	0.329645
ClapGR05	0.571915	0.253663	0.400535	0.349091	0.184473	0.0650537	0.103702	0.209543	0.364218	0.433752	0.233638	0.36596	0.030411	0.0574371	0	0.0329645
ClapGR06	16.636	8.33916	12.6514	15.7479	68.6549	55.1005	66.058	57.3624	10.0767	10.8438	7.36739	12.5271	30.7455	26.536	53.5171	51.7543
ClapGR07	0.588736	0.665865	0.331477	0.349091	1.22982	1.59382	1.2185	0.523858	0.121406	0.243985	0.482852	0.422261	0.516987	0.80412	0.391111	1.25265
ClapTR	18.0321	25.2711	20.6483	23.8158	10.5765	11.0591	11.2257	11.3415	21.0726	25.266	23.0211	27.2499	11.3433	9.47713	12.2874	10.0212
ClapIR25a	64.2395	71.1524	63.9336	73.9103	2.15219	2.11424	1.68515	2.38355	64.536	81.0845	55.7772	53.6272	1.9463	2.55595	2.24889	1.94491
ClapIR8a	12.027	16.8369	12.6237	18.6376	4.05842	4.42365	5.21101	3.95513	14.6381	19.9797	17.2269	19.5085	5.16987	5.85859	2.47704	2.83495
ClapIR76b	13.9446	12.1124	12.8033	20.2473	1.47579	1.78898	1.2185	1.12629	8.34233	14.9373	7.81909	14.385	0.669042	0.746683	0.74963	1.12079
ClapIR21a	1.86713	2.34638	2.0303	2.98667	0.430438	0.357795	0.155553	0.3667	1.92515	2.90072	2.58559	4.11001	0.243288	0.287186	0.0977778	0.197787
ClapIR75f	1.54753	0.824404	1.18779	0.930909	0.0307456	0	0	0	0.953905	1.00305	1.47971	1.37939	0	0	0	0
ClapIR75e	18.3013	23.6223	20.4549	18.1721	13.3128	13.5312	14.7775	15.0609	22.8417	23.9648	23.0056	23.2525	18.0945	16.8291	13.7867	14.2736
ClapIR64a.2	0.48781	0.760988	0.372912	0.368485	0.0307456	0.0650537	0.0259254	0.0523858	0.364218	0.433752	0.280366	0.337809	0	0.0287186	0	0
ClapIR40a	0.571915	0.634157	0.345288	0.562424	0.0614911	0.0650537	0.0777763	0.0523858	0.398906	0.813285	0.482852	0.844522	0.121644	0.229749	0.0325926	0.0329645
ClapIR93a	254.149	156.034	141.403	200.242	1445.72	1298.28	1189.98	1154.98	161.956	181.525	130.65	346.648	389.838	997.023	379.085	640.336
ClapIR64a.1	26.3586	25.8419	23.3001	33.8618	30.1307	29.4043	32.2772	26.0881	29.0334	36.8689	26.8061	44.3374	27.4915	34.5484	27.3778	28.3495
ClapIR56e	0.285958	0.602449	0.3591	0.407273	0.0614911	0.0325268	0	0.0523858	0.346874	0.569299	0.389397	0.36596	0	0.0287186	0.0651852	0
ClapIR75b	19.361	19.9442	16.6291	21.023	0.215219	0.195161	0.103702	0.157157	16.9622	10.9251	12.3828	19.3114	0.212877	0.20103	0.391111	0.164823
ClapIR75g-B	0.3196	0.602449	0.497215	0.814546	0	0.0650537	0.0777763	0	0.797811	0.894613	0.607459	0.844522	0.060822	0.0574371	0	0
ClapIR93a-B	0.16821	0.158539	0.193362	0.232727	0	0	0	0	0.260156	0.162657	0.404973	0.197055	0	0	0	0
ClapIR68a-B	0.403705	0.317078	0.372912	1	0.6	0.4	0.4517	0.7	0.5	0.3	0.7	0.3	1.1	0.9	0.8	1.3
ClapIR41a-W	0.420526	0.253663	0.386723	0.484849	0.0307456	0	0	0.104772	0.190781	0.379533	0.311517	0.675618	0	0.0287186	0	0
ClapIR40a-W	0.269136	0.285371	0.248608	0.252121	0.0614911	0	0	0	0.260156	0.243985	0.233638	0.422261	0	0.0287186	0	0
ClapOBP01	60.9931	51.874	39.1557	49.4352	0.399692	0.455376	0.466658	0.99533	82.7122	68.0448	68.2067	137.798	0.94274	0.717964	1.20593	1.05486
ClapOBP02	6.00511	2.4415	2.3894	3.78182	23.1207	23.4844	24.7329	50.0808	46.8974	10.8709	30.186	36.0611	101.603	212.23	308.065	236.817
ClapOBP03	0.016821	0.126831	0.0276231	0.0193939	0.0307456	0.0325268	0.0518509	0.0785787	0.0520312	0.0271095	0.0155759	0.112603	0.0912329	0.143593	0	0.197787
ClapOBP04	0.100926	0.0317078	0.0552462	0.0775758	0.122982	0	0.103702	0	0.0346874	0.0271095	0.0778794	0.36596	0.060822	0.0287186	0.0325926	0.0329645
ClapOBP05	0.269136	0.253663	0.0966808	0.0969697	0.368947	0.878225	1.4259	3.82416	0.971249	0.108438	0.436124	1.23863	11.2521	5.39909	14.2756	9.52675
ClapOBP06	0.0841052	0.126831	0.165738	0.174545	0	0	0.0518509	0	0.312187	0.0271095	0.0778794	0.0281507	0	0.0574371	0.0977778	0
ClapOBP07	7.73767	7.10256	4.55781	7.46667	2.36741	1.95161	2.15181	2.01685	17.6386	18.8411	20.7471	32.3171	15.54	16.0537	18.2193	14.5703
ClapOBP08	0.016821	0	0.0276231	0	0.245965	0.520429	0.907391	9.2199	0.763124	0.0813285	0.669762	5.57385	31.6882	2.67083	20.403	13.5814
ClapOBP09	0	0	0	0.0193939	0	0	0	0.0261929	0.0346874	0.0271095	0	0	0	0	0	0.0329645
ClapOBP10	5.90418	7.95867	6.56048	8.59152	1.4143	1.62634	1.6333	2.64548	1.82109	2.54829	2.1962	2.78692	1.91589	1.78055	1.95556	2.34048
ClapOBP11	0.437347	0.285371	0.262419	0.523636	0.522675	0.422849	0.259254	0.628629	1.3875	2.03321	0.841097	2.13946	1.06438	0.80412	0.814815	1.68119
ClapOBP12	0.588736	1.17319	0.773446	0.562424	0.891622	0.71559	0.28518	0.550051	1.45687	0.975942	0.420549	0.619316	4.62247	1.63696	1.17333	22.3499
ClapOBP13	75.0723	44.8983	26.822	31.9806	21.9523	29.2742	18.8997	55.2408	127.65	73.3854	72.1007	114.968	62.9507	51.4062	53.7452	57.3253
ClapOBP14	3235.81	2220.69	2601.31	2777.31	3490.33	3377.03	3220.25	3951.8	2191.83	2742.34	1787.04	4056.66	3883.33	3004.16	4341.07	3756.47
ClapOBP15	4.57532	7.86354	1.82312	5.56606	7.93236	6.79811	24.3181	8.74843	34.7915	7.04847	2.11832	5.96796	17.7904	31.3607	4.53037	100.641
ClapOBP16	10.6141	8.33916	4.0744	10.1624	15.7725	19.8414	87.1614	20.6924	31.9298	3.4429	1.8691	5.93981	55.6217	68.982	7.13778	229.697
ClapOBP17	2237.05	2337.57	1916.61	2593.26	2.12144	5.56209	7.31098	16.5015	2219.3	2525.71	1657.49	4378.45	17.3038	4.39394	9.54963	14.7022
ClapOBP18	1091.72	818.95	740.492	784.543	2173.31	2323.26	1858.39	3684.5	1163.47	1037.43	755.975	1724.6	4557.54	4282.17	4732.64	5272.15
ClapOBP19	2.67454	1.14148	1.38115	1.99758	4.15065	3.18763	2.69625	5.02904	2.0639	1.95188	2.10274	3.68775	5.04822	4.10676	5.89926	4.12057
ClapOBP20	1.2784	0.317078	0.124304	0.0969697	5.50346	14.3769	20.2737	11.7606	18.1936	1.62657	5.63847	26.2365	181.736	184.459	280.199	334.293
ClapOBP21	772.304	590.907	436.458	515.355	0.307456	0.0325268	0.725913	0.0523858	667.092	493.42	414.271	956.056	0.060822	0.20103	0.0651852	0.36261
ClapOBP22	8.27595	4.09031	5.34507	5.02303	25.2729	34.0556	24.4477	59.065	5.42859	3.52423	3.6136	6.30577	53.0672	41.1537	59.2534	54.9519
ClapOBP23	110.211	118.207	52.8153	53.3527	623.428	614.757	379.134	982.862	75.4799	187.164	87.9414	150.972	1436.13	1598.42	1321.89	1326.43
ClapOBP24	196.318	174.837	128.724	149.004	33.0515	33.6002	26.3921	48.5616	156.596	163.036	106.71	263.801	51.4858	52.2965	51.4963	53.1718
ClapOBP25	2.33812	2.60004	1.46402	1.78424	3.13605	3.025	5.28879	1.70254	2.72296	1.27415	0.841097	1.85795	4.31836	5.54268	3.45482	4.5491
ClapOBP26	170.75	160.378	131.541	153.678	1.13759	1.00833	0.440733	1.04772	146.711	148.072	124.373	295.977	1.58137	0.976431	1.49926	1.61526
ClapOBP27	169.758	143.795	58.2571	105.503	72.9285	84.895	51.7472	151.185	26.4145	13.4734	23.5507	45.4353	13.2288	8.75916	2.96593	3.79092
ClapOBP28	122.726	132.824	79.9688	100.752	1.04535	2.04919	1.94441	4.71472	135.004	116.001	108.922	223.77	10.8871	8.3571	12.8089	19.9435
ClapOBP29	203.686	184.762	143.046	116.558	0.461184	0.455376	0.492583	0.471472	195.55	157.886	161.055	190.552	0.395343	0.344623	0.293333	0.395574
ClapOBP30	125.233	112.087	89.2916	92.6837	0.0307456	0.130107	0.0259254	0	73.1211	74.9577	70.2472	133.463	0.060822	0.0287186	0.13037	0.164823
ClapOBP31	15.2399	8.05379	8.53553	12.0824	113.42	111.014	108.187	113.861	11.0826	10.8167	9.45455	19.0299	105.952	88.4819	91.2593	112.871
ClapOBP32	341.484	199.791	250.127	332.645	129.962	97.3854	198.952	243.122	478.774	706.094	356.376	750.78	212.36	308.38	445.248	331.195
ClapORco	120.439	134.917	102.882	127.942	0	1.00833	0.0259254	0.0523858	117.521	124.921	123.174	149.086	0.182466	0.172311	0.0977778	0.065929
ClapOR02	10.4627	6.94402	6.18757	8.59152	15.6188	13.5637	14.0516	11.1582	2.70562	6.04542	4.81294	7.45995	3.98384	3.13032	2.37926	3.16459
ClapOR03	4.47439	4.40739	3.41145	4.22788	4.67333	3.90322	5.49619	4.63614	1.73437	2.95493	2.89711	3.7722	3.55808	1.52208	7.72445	6.06547
ClapOR04	3.26328	1.90247	1.58833	2.09455	4.08916	5.00913	4.5888	3.3265	1.76906	1.89766	1.72892	2.56172	0.121644	0.344623	0.228148	0.329645
ClapOR05	16.7369	14.0149	12.1542	10.5309	0.338201	0.422849	0.466658	0.209543	18.7833	18.0007	15.607	23.9844	0.212877	0.344623	0.228148	0.263716
ClapOR06	2.97732	2.18784	1.94743	2.42424	3.65872	3.28521	1.86663	4.08609	0.60703	1.19282	0.514004	0.928975	1.49014	0.689246	1.23852	1.21969
ClapOR07	2.3213	2.88541	2.33415	2.79273	1.26057	1.59382	1.34812	1.36203	2.58421	3.36158	3.56687	3.37809	1.9463	1.86671	2.02074	2.5053
ClapOR08	3.36421	2.09272	2.37558	1.99758	0.245965	0.130107	0.28518	0.104772	0.711093	0.54219	0.654187	0.422261	1.0948	1.52208	0.651852	1.05486
ClapOR09	1.66528	2.37809	2.40321	2.32727	3.07456	4.32607	3.24068	4.87188	1.00594	0.569299	0.918976	1.29493	1.6726	1.12002	2.05333	2.53827
ClapOR10	0.0672841	0.0634157	0.0414346	0.116364	0.0922367	0.0325268	0.0518509	0	0.0520312	0.0813285	0.0778794	0.0281507	0.0912329	0.0574371	0	0
ClapOR11	2.18673	2.15613	2.09935	1.41576	0.184473	0.455376	0.362956	0.0785787	1.56094	1.49102	1.23049	1.52014	1.12521	0.689246	0.13037	0.230752
ClapOR12	4.40711	4.28056	4.1849	2.2497	0	0.0650537	0.103702	0.0261929	1.69969	2.0061	1.37068	1.37939	0.182466	0.0861557	0.13037	0.0329645
ClapOR13	2.47269	2.47321	2.69325	3.18061	0	0	0	0	2.37609	1.65368	1.38625	1.9424	0	0	0	0
ClapOR14	1.90078	1.58539	1.27066	1.02788	0.0307456	0.0975805	0.0777763	0.0261929	0.832499	0.51508	0.389397	0.36596	0.273699	0.0861557	0.13037	0.0988936
ClapOR15	3.63334	3.67811	4.04678	5.02303	0	0	0	0	4.75218	3.19892	3.80051	4.25076	0.0912329	0.488216	0	0
ClapOR16	3.73427	3.6464	2.61038	3.5103	0.0307456	0	0.0259254	0	4.87359	8.05152	3.90954	7.00954	0	0	0.0325926	0
ClapOR17	0.454168	0.380494	0.331477	0.271515	1.13759	1.85403	1.34812	0.392893	20.3962	30.444	18.8312	42.6765	57.1422	59.0167	48.2371	66.4894
ClapOR18	0.538273	0.221955	0.386723	0.446061	0.27671	0.162634	0.233329	0.18335	0.416249	0.51508	0.342669	0.506713	0.121644	0.229749	0.260741	0.263716
ClapOR19	2.67454	2.4098	2.49989	1.51273	0.0614911	0.0650537	0	0.0261929	2.4975	1.19282	1.16819	1.23863	0.030411	0.0287186	0.0325926	0.0329645
ClapOR20	1.66528	1.49027	1.62976	1.02788	0.0307456	0	0	0	1.3875	0.51508	0.996856	0.675618	0	0	0.0325926	0
ClapOR21	0.706483	0.824404	0.580085	0.814546	0.0307456	0	0	0.0261929	0.763124	1.16571	0.950128	1.97055	0.030411	0.0861557	0	0.065929
ClapOR22	1.78303	1.55368	1.25685	1.29939	0.0614911	0.0325268	0.0259254	0	1.56094	1.24704	1.15261	1.23863	0	0	0.0651852	0
ClapOR23	0.48781	0.602449	0.607708	0.581818	0.584166	0.325268	1.01109	0.261929	0.450937	0.325314	0.467276	0.534864	0.60822	0.229749	0.0977778	0.263716
ClapOR24	0.555094	0.570741	0.469592	0.717576	0	0.0325268	0.0259254	0	0.450937	0.325314	0.482852	0.591166	0.030411	0.0861557	0.13037	0.0329645
ClapOR25	0.639199	0.697573	0.7182	0.73697	0	0	0	0	1.12734	0.948832	0.856673	0.788221	0	0	0.0325926	0
ClapOR26	0.454168	0.634157	0.566273	0.620606	0	0	0	0	0.589687	1.00305	0.654187	0.788221	0.030411	0.114874	0	0.0329645
ClapOR27	0.269136	0.44391	0.469592	0.73697	0.0307456	0.0325268	0	0	0.572343	0.487971	0.607459	1.06973	0	0	0	0
ClapOR28	0.555094	0.697573	0.690577	1.02788	0	0.0325268	0	0	0.537655	0.650628	0.560731	0.900824	0	0	0	0
ClapOR29	0.555094	0.602449	0.400535	0.756364	0.0922367	0.260215	0.155553	0.104772	0.988592	0.704847	0.996856	1.15418	0.364932	0.0574371	0.358519	0.36261
ClapOR30	0.201852	0.126831	0.165738	0.0581818	0.0307456	0	0.0259254	0	0.121406	0.216876	0.202486	0.253357	0.030411	0	0.0651852	0.0329645
ClapOR31	0.016821	0.0317078	0.0138115	0.0387879	0.0307456	0.0975805	0.259254	0.0785787	0	0.0813285	0.0155759	0.0563015	0.60822	0.775401	1.14074	0.36261
ClapOR-B01	0.0336421	0.0317078	0.0552462	0.0581818	0	0	0.0777763	0	0	0.0813285	0.0623035	0	0	0.0287186	0	0.0329645
ClapOR-B02	0.151389	0.190247	0.17955	0.213333	0.0307456	0.0650537	0.0777763	0.0261929	0.60703	0.51508	0.52958	1.04158	0.425754	0.172311	0.293333	0.36261
ClapOR-B03	0	0.0634157	0	0	0.153728	0.0325268	0.0259254	0.0261929	0.0867186	0.054219	0.358245	0.253357	0.395343	0.40206	0.162963	0.36261
ClapOR-W01	0.706483	0.856112	0.53865	0.73697	0	0.0325268	0	0.0261929	0.2775	0.596409	0.591883	0.168904	0	0	0	0
ClapOR-W02	1.00926	0.72928	0.883939	0.601212	0	0.0325268	0	0	0.294843	0.135547	0.0934552	0.112603	0	0	0	0.0329645
ClapOR-W03	0.622378	0.856112	0.7182	0.872727	0	0	0	0	0.398906	0.51508	0.295942	0.478563	0	0	0	0
ClapOR-W04	0.201852	0.0317078	0.0552462	0.0581818	0.0614911	0	0.0259254	0	0.0693749	0	0.0311517	0.0563015	0.030411	0	0	0.0329645
ClapOR-W05	1.48025	1.30002	0.966808	2.03636	0	0	0	0	0.398906	0.569299	0.342669	0.563015	0	0.0287186	0	0.0329645
ClapOR-W06	0.201852	0.0317078	0.0828692	0.0775758	0.122982	0.130107	0.440733	0.0261929	0.13875	0.108438	0.171335	0.168904	0	0	0.13037	0.0329645
ClapOR-W07	0.016821	0	0.0138115	0	0	0	0	0	0	0	0	0.0563015	0	0	0	0
ClapSNMP1b	116.99	100.863	86.2807	105.619	12.6057	15.2226	13.0924	26.8477	108.242	135.575	73.8296	138.586	13.7458	14.187	12.5156	19.9435
ClapSNMP1a	503.067	487.381	466.968	589.886	55.3113	59.8169	54.5471	46.0471	404.143	642.603	420.704	738	71.405	67.4886	63.3926	59.2702
ClapSNMP2b	5.31545	3.96348	5.35888	4.96485	0.768639	0.325268	0.803689	0.576244	3.65953	2.5754	3.39554	3.37809	0.425754	0.660527	0.521482	0.692255
ClapSNMP2a	0.0336421	0.0634157	0.165738	0.0387879	0	0	0.0259254	0	0.121406	0.0813285	0.109031	0.0563015	0.060822	0.0287186	0.0325926	0.0329645
