# Supplementary material for: A subset of chemosensory genes differs between two populations of a specialized leaf beetle after host plant shift
Source: Ecol Evol. 2018 Jul 20;8(16):8055–75. doi: 10.1002/ece3.4246 (PMC6145003; doi:10.1002/ece3.4246)
Supplement: Supplementary file 4 [file ECE3-8-8055-s004.xlsx]

## Sheet: Sheet1
Tags	SeqName	Description	Length	#Hits	e-Value	sim mean	#GO	GO IDs	GO Names	Enzyme Codes	Enzyme Names	InterPro IDs	InterPro GO IDs	InterPro GO Names
[INTERPRO, BLASTED, MAPPED]	CL106Contig1_WEIDE	Transposon Ty3-G Gag-Pol poly	7355	10	5.05422e-141	54.0	7	F:GO:0003676; F:GO:0003964; F:GO:0004190; P:GO:0006508; P:GO:0015074; P:GO:0006278; F:GO:0008233	F:nucleic acid binding; F:RNA-directed DNA polymerase activity; F:aspartic-type endopeptidase activity; P:proteolysis; P:DNA integration; P:RNA-dependent DNA biosynthetic process; F:peptidase activity			G3DSA:3.10.10.10 (GENE3D); IPR021109 (G3DSA:2.40.70.GENE3D); G3DSA:3.30.70.270 (GENE3D); IPR000477 (PFAM); PTHR23095:SF34 (PANTHER); IPR026523 (PANTHER); IPR000477 (PROSITE_PROFILES); cd00303 (CDD); cd01647 (CDD); SSF56672 (SUPERFAMILY); IPR021109 (SUPERFAMILY)	no GO terms	no GO terms
[INTERPRO, BLASTED, MAPPED, ANNOTATED]	CL113Contig1_WEIDE	cytochrome b5-related -like	1938	10	0.0	72.1	3	C:GO:0016020; P:GO:0006629; F:GO:0005488	C:membrane; P:lipid metabolic process; F:binding			IPR001199 (SMART); IPR005804 (PFAM); IPR001199 (PFAM); IPR001199 (G3DSA:3.10.120.GENE3D); mobidb-lite (MOBIDB_LITE); PTHR16740 (PANTHER); IPR001199 (PROSITE_PROFILES); cd01060 (CDD); IPR001199 (SUPERFAMILY)	P:GO:0006629	P:lipid metabolic process
[INTERPRO, BLASTED, MAPPED, ANNOTATED]	CL135Contig1_WEIDE	reverse transcriptase	4025	10	3.0933e-41	56.4	2	F:GO:0003964; P:GO:0006278	F:RNA-directed DNA polymerase activity; P:RNA-dependent DNA biosynthetic process	EC:2.7.7.49	RNA-directed DNA polymerase	no IPS match	no IPS match	no IPS match
[INTERPRO, NO-BLAST]	CL87Contig1_WEIDE	---NA---	1694									PS51257 (PROSITE_PROFILES)	no GO terms	no GO terms
[INTERPRO, BLASTED]	comp10113_c0_seq1_WEIDE	hypothetical protein	1188	10	1.28961e-10	64.0						no IPS match	no IPS match	no IPS match
[INTERPRO, BLASTED, MAPPED, ANNOTATED]	comp10115_c0_seq1_WEIDE	la-related 7	1996	10	0.0	65.7	4	C:GO:0005634; F:GO:0003723; C:GO:0030529; P:GO:0006396	C:nucleus; F:RNA binding; C:intracellular ribonucleoprotein complex; P:RNA processing			IPR002344 (PRINTS); IPR000504 (SMART); IPR006630 (SMART); IPR000504 (PFAM); IPR014886 (PFAM); IPR006630 (PFAM); IPR011991 (G3DSA:1.10.10.GENE3D); G3DSA:3.30.70.330 (GENE3D); mobidb-lite (MOBIDB_LITE); PTHR22792:SF88 (PANTHER); PTHR22792 (PANTHER); IPR000504 (PROSITE_PROFILES); IPR006630 (PROSITE_PROFILES); IPR034887 (CDD); cd07323 (CDD); IPR034910 (CDD); IPR000504 (SUPERFAMILY); IPR011991 (SUPERF…	F:GO:0003676; C:GO:0005634; F:GO:0003723; C:GO:0030529; P:GO:0006396	F:nucleic acid binding; C:nucleus; F:RNA binding; C:intracellular ribonucleoprotein complex; P:RNA processing
[INTERPRO, BLASTED, ANNOTATED]	comp10117_c0_seq1_WEIDE	PREDICTED: uncharacterized protein K02A2.6-like	4258	10	0.0	56.4	2	F:GO:0003676; P:GO:0015074	F:nucleic acid binding; P:DNA integration			IPR012337 (G3DSA:3.30.420.GENE3D); G3DSA:3.10.10.10 (GENE3D); G3DSA:3.30.70.270 (GENE3D); IPR000477 (PFAM); G3DSA:3.30.70.270 (GENE3D); IPR021109 (G3DSA:2.40.70.GENE3D); IPR001584 (PROSITE_PROFILES); IPR000477 (PROSITE_PROFILES); cd01647 (CDD); cd09274 (CDD); cd05481 (CDD); IPR012337 (SUPERFAMILY); SSF56672 (SUPERFAMILY)	F:GO:0003676; P:GO:0015074	F:nucleic acid binding; P:DNA integration
[INTERPRO, BLASTED, MAPPED, ANNOTATED]	comp10188_c0_seq1_WEIDE	elongation of very long chain fatty acids 6	3059	10	0.0	90.3	3	C:GO:0016021; F:GO:0016740; P:GO:0006633	C:integral component of membrane; F:transferase activity; P:fatty acid biosynthetic process			IPR002076 (PFAM); PTHR11157:SF99 (PANTHER); IPR002076 (PANTHER)	C:GO:0016021	C:integral component of membrane
[INTERPRO, BLASTED, MAPPED, ANNOTATED]	comp10239_c0_seq1_WEIDE	trypsin-1-like isoform X1	1303	10	2.33308e-173	75.2	2	P:GO:0006508; F:GO:0004252	P:proteolysis; F:serine-type endopeptidase activity			IPR001314 (PRINTS); IPR001254 (SMART); IPR022700 (SMART); G3DSA:2.40.10.10 (GENE3D); IPR001254 (PFAM); G3DSA:2.40.10.10 (GENE3D); G3DSA:2.40.10.10 (GENE3D); PTHR24256 (PANTHER); PTHR24256:SF296 (PANTHER); IPR001254 (PROSITE_PROFILES); IPR001254 (CDD); IPR009003 (SUPERFAMILY)	P:GO:0006508; F:GO:0004252	P:proteolysis; F:serine-type endopeptidase activity
[INTERPRO, NO-BLAST]	comp10352_c0_seq1_WEIDE	---NA---	1054									no IPS match	no IPS match	no IPS match
[INTERPRO, BLASTED]	comp10451_c0_seq1_WEIDE	chromatin assembly factor 1 subunit A isoform X4	3066	10	1.21765e-129	69.9						IPR022043 (PFAM); mobidb-lite (MOBIDB_LITE); mobidb-lite (MOBIDB_LITE); mobidb-lite (MOBIDB_LITE); mobidb-lite (MOBIDB_LITE); PTHR15272:SF1 (PANTHER); PTHR15272 (PANTHER)	no GO terms	no GO terms
[INTERPRO, BLASTED, MAPPED, ANNOTATED]	comp10804_c0_seq1_WEIDE	protoheme IX mitochondrial	3122	10	1.13228e-158	80.2	9	P:GO:0048034; F:GO:0005524; C:GO:0031966; P:GO:0007076; F:GO:0008495; C:GO:0016021; P:GO:0006355; F:GO:0043565; C:GO:0000796	P:heme O biosynthetic process; F:ATP binding; C:mitochondrial membrane; P:mitotic chromosome condensation; F:protoheme IX farnesyltransferase activity; C:integral component of membrane; P:regulation of transcription, DNA-templated; F:sequence-specific DNA binding; C:condensin complex	EC:2.5.1.29	Geranylgeranyl diphosphate synthase	IPR016315 (PIRSF); IPR000537 (PFAM); IPR006369 (TIGRFAM); mobidb-lite (MOBIDB_LITE); PTHR43448 (PANTHER); PTHR43448:SF2 (PANTHER); IPR006369 (HAMAP); IPR006369 (CDD)	P:GO:0048034; C:GO:0031966; F:GO:0008495; P:GO:0006783; C:GO:0016021; F:GO:0016765	P:heme O biosynthetic process; C:mitochondrial membrane; F:protoheme IX farnesyltransferase activity; P:heme biosynthetic process; C:integral component of membrane; F:transferase activity, transferring alkyl or aryl (other than methyl) groups
[INTERPRO, BLASTED]	comp10837_c0_seq1_WEIDE	PREDICTED: uncharacterized protein LOC108909225	1364	3	1.88836e-16	49.0						no IPS match	no IPS match	no IPS match
[INTERPRO, NO-BLAST]	comp10844_c0_seq1_WEIDE	---NA---	882									no IPS match	no IPS match	no IPS match
[INTERPRO, NO-BLAST]	comp10947_c0_seq1_WEIDE	---NA---	1854									no IPS match	no IPS match	no IPS match
[INTERPRO, BLASTED, ANNOTATED]	comp11069_c0_seq1_WEIDE	Phospholipid-transporting ATPase	2175	10	1.71402e-94	54.8	2	F:GO:0003676; F:GO:0008270	F:nucleic acid binding; F:zinc ion binding			IPR001878 (G3DSA:4.10.60.GENE3D); IPR008737 (PFAM); IPR021109 (G3DSA:2.40.70.GENE3D); IPR005312 (PFAM); mobidb-lite (MOBIDB_LITE); PTHR22955:SF47 (PANTHER); PTHR22955 (PANTHER)	F:GO:0003676; F:GO:0008270	F:nucleic acid binding; F:zinc ion binding
[INTERPRO, BLASTED, MAPPED, ANNOTATED]	comp11157_c0_seq1_WEIDE	probable ATP-dependent RNA helicase DDX27	2574	10	0.0	80.2	3	F:GO:0003676; F:GO:0005524; F:GO:0004386	F:nucleic acid binding; F:ATP binding; F:helicase activity	EC:3.6.1.15	Nucleoside-triphosphate phosphatase	IPR001650 (SMART); IPR014001 (SMART); G3DSA:3.40.50.300 (GENE3D); IPR011545 (PFAM); IPR001650 (PFAM); G3DSA:3.40.50.300 (GENE3D); mobidb-lite (MOBIDB_LITE); mobidb-lite (MOBIDB_LITE); mobidb-lite (MOBIDB_LITE); mobidb-lite (MOBIDB_LITE); mobidb-lite (MOBIDB_LITE); PTHR24031:SF480 (PANTHER); PTHR24031 (PANTHER); IPR014001 (PROSITE_PROFILES); IPR001650 (PROSITE_PROFILES); IPR014014 (PROSITE_PROFILE…	F:GO:0003676; F:GO:0005524	F:nucleic acid binding; F:ATP binding
[INTERPRO, BLASTED, ANNOTATED]	comp11389_c0_seq1_WEIDE	PREDICTED: uncharacterized protein PF11_0213-like	3564	10	1.65092e-103	61.2	1	F:GO:0005515	F:protein binding			IPR001715 (G3DSA:1.10.418.GENE3D); IPR013783 (G3DSA:2.60.40.GENE3D); IPR017868 (PFAM); mobidb-lite (MOBIDB_LITE); IPR017868 (PROSITE_PROFILES); IPR014756 (SUPERFAMILY); IPR001715 (SUPERFAMILY)	F:GO:0005515	F:protein binding
[INTERPRO, BLASTED, MAPPED, ANNOTATED]	comp11411_c0_seq1_WEIDE	syntaxin-1A isoform X2	1617	10	8.7898e-102	70.7	2	P:GO:0016192; C:GO:0016020	P:vesicle-mediated transport; C:membrane			IPR000727 (SMART); G3DSA:1.20.5.110 (GENE3D); IPR006011 (PFAM); G3DSA:1.20.58.70 (GENE3D); PTHR19957:SF170 (PANTHER); PTHR19957 (PANTHER); IPR000727 (PROSITE_PROFILES); cd15848 (CDD); IPR010989 (SUPERFAMILY)	P:GO:0016192; C:GO:0016020	P:vesicle-mediated transport; C:membrane
[INTERPRO, NO-BLAST]	comp11424_c0_seq1_WEIDE	---NA---	590									no IPS match	no IPS match	no IPS match
[INTERPRO, BLASTED]	comp11854_c0_seq1_WEIDE	COX1 OXI3 intron 1	3197	10	2.15063e-81	55.8						G3DSA:3.30.70.270 (GENE3D); PTHR21301 (PANTHER); PTHR21301:SF9 (PANTHER); IPR000477 (PROSITE_PROFILES); SSF56672 (SUPERFAMILY)	no GO terms	no GO terms
[INTERPRO, NO-BLAST]	comp11984_c0_seq1_WEIDE	---NA---	1318									no IPS match	no IPS match	no IPS match
[INTERPRO, BLASTED, MAPPED, ANNOTATED]	comp12109_c0_seq1_WEIDE	retinol dehydrogenase 12-like	868	10	7.34406e-82	72.3	1	C:GO:0016021	C:integral component of membrane			G3DSA:3.40.50.720 (GENE3D); PTHR43157:SF5 (PANTHER); PTHR43157 (PANTHER); IPR016040 (SUPERFAMILY)	no GO terms	no GO terms
[INTERPRO, BLASTED, MAPPED, ANNOTATED]	comp12211_c0_seq1_WEIDE	bifunctional 3 -phosphoadenosine 5 -phosphosulfate synthase-like	1990	10	0.0	83.0	5	F:GO:0005524; F:GO:0004020; F:GO:0004781; P:GO:0016310; P:GO:0000103	F:ATP binding; F:adenylylsulfate kinase activity; F:sulfate adenylyltransferase (ATP) activity; P:phosphorylation; P:sulfate assimilation	EC:2.7.7.4; EC:2.7.1.25	Sulfate adenylyltransferase; Adenylyl-sulfate kinase	G3DSA:3.10.400.10 (GENE3D); IPR024951 (PFAM); IPR025980 (PFAM); G3DSA:3.40.50.300 (GENE3D); IPR002891 (TIGRFAM); PF01583 (PFAM); IPR002650 (TIGRFAM); IPR014729 (G3DSA:3.40.50.GENE3D); PTHR11055:SF30 (PANTHER); PTHR11055 (PANTHER); IPR002891 (HAMAP); IPR002650 (CDD); IPR002891 (CDD); IPR027417 (SUPERFAMILY); SSF52374 (SUPERFAMILY); IPR015947 (SUPERFAMILY)	F:GO:0005524; F:GO:0004020; F:GO:0004781; P:GO:0000103	F:ATP binding; F:adenylylsulfate kinase activity; F:sulfate adenylyltransferase (ATP) activity; P:sulfate assimilation
[INTERPRO, BLASTED, ANNOTATED]	comp12373_c0_seq1_WEIDE	Transposon Ty3-I Gag-Pol	4969	10	0.0	69.0	2	F:GO:0003676; P:GO:0015074	F:nucleic acid binding; P:DNA integration			IPR001584 (PFAM); IPR000477 (PFAM); G3DSA:3.30.70.270 (GENE3D); G3DSA:3.10.10.10 (GENE3D); IPR012337 (G3DSA:3.30.420.GENE3D); G3DSA:3.30.70.270 (GENE3D); IPR026523 (PANTHER); PTHR23095:SF34 (PANTHER); IPR000477 (PROSITE_PROFILES); IPR001584 (PROSITE_PROFILES); cd09274 (CDD); cd01647 (CDD); IPR012337 (SUPERFAMILY); SSF56672 (SUPERFAMILY)	F:GO:0003676; P:GO:0015074	F:nucleic acid binding; P:DNA integration
[INTERPRO, NO-BLAST]	comp12639_c0_seq1_WEIDE	---NA---	1465									no IPS match	no IPS match	no IPS match
[INTERPRO, BLASTED, MAPPED]	comp12643_c0_seq1_WEIDE	Transposable element Tc3	1394	10	0.0127958	73.6	2	C:GO:0016020; C:GO:0016021	C:membrane; C:integral component of membrane			no IPS match	no IPS match	no IPS match
[INTERPRO, NO-BLAST]	comp12740_c0_seq1_WEIDE	---NA---	1175									no IPS match	no IPS match	no IPS match
[INTERPRO, BLASTED, MAPPED, ANNOTATED]	comp12854_c0_seq1_WEIDE	THAP domain-containing 1-like	1521	10	1.729e-58	57.9	1	F:GO:0003676	F:nucleic acid binding			IPR006612 (SMART); IPR006612 (SMART); IPR006612 (PFAM); PTHR23080 (PANTHER); PTHR23080:SF102 (PANTHER); IPR006612 (PROSITE_PROFILES); SSF57716 (SUPERFAMILY)	F:GO:0003676	F:nucleic acid binding
[INTERPRO, BLASTED]	comp12867_c0_seq1_WEIDE	hypothetical protein	1020	10	2.3811e-15	54.8						no IPS match	no IPS match	no IPS match
[INTERPRO, BLASTED, MAPPED]	comp12882_c0_seq1_WEIDE	rna-directed dna polymerase from mobile element	5374	10	0.0	57.9	6	P:GO:0090502; F:GO:0003676; F:GO:0004523; F:GO:0003964; F:GO:0008270; P:GO:0006278	P:RNA phosphodiester bond hydrolysis, endonucleolytic; F:nucleic acid binding; F:RNA-DNA hybrid ribonuclease activity; F:RNA-directed DNA polymerase activity; F:zinc ion binding; P:RNA-dependent DNA biosynthetic process			IPR005135 (G3DSA:3.60.10.GENE3D); IPR005135 (PFAM); IPR000477 (PFAM); PTHR33273 (PANTHER); PTHR33273:SF2 (PANTHER); IPR005135 (SUPERFAMILY)	no GO terms	no GO terms
[INTERPRO, BLASTED, MAPPED, ANNOTATED]	comp12986_c0_seq1_WEIDE	Retrovirus-related Pol poly from transposon TNT 1-	4534	10	0.0	54.7	3	F:GO:0003676; F:GO:0008270; P:GO:0015074	F:nucleic acid binding; F:zinc ion binding; P:DNA integration			IPR001878 (SMART); G3DSA:3.30.70.270 (GENE3D); IPR012337 (G3DSA:3.30.420.GENE3D); IPR013103 (PFAM); IPR001584 (PFAM); IPR001878 (G3DSA:4.10.60.GENE3D); PF14223 (PFAM); IPR025724 (PFAM); mobidb-lite (MOBIDB_LITE); mobidb-lite (MOBIDB_LITE); PTHR11439:SF198 (PANTHER); PTHR11439 (PANTHER); IPR001584 (PROSITE_PROFILES); IPR001878 (PROSITE_PROFILES); cd09272 (CDD); IPR012337 (SUPERFAMILY); SSF56672 (S…	F:GO:0003676; F:GO:0008270; P:GO:0015074	F:nucleic acid binding; F:zinc ion binding; P:DNA integration
[INTERPRO, NO-BLAST]	comp13268_c0_seq1_WEIDE	---NA---	2711									no IPS match	no IPS match	no IPS match
[INTERPRO, BLASTED, MAPPED, ANNOTATED]	comp13358_c0_seq1_WEIDE	venom allergen 5-like	1326	10	3.37138e-105	72.9	1	C:GO:0016020	C:membrane			IPR001283 (PRINTS); IPR002413 (PRINTS); IPR014044 (SMART); IPR014044 (PFAM); IPR014044 (G3DSA:3.40.33.GENE3D); PTHR10334:SF296 (PANTHER); IPR001283 (PANTHER); cd05380 (CDD); IPR014044 (SUPERFAMILY)	no GO terms	no GO terms
[INTERPRO, BLASTED, ANNOTATED]	comp13707_c0_seq1_WEIDE	PREDICTED: uncharacterized protein LOC108905692	1203	10	8.98522e-84	66.2	1	F:GO:0005515	F:protein binding			IPR011990 (G3DSA:1.25.40.GENE3D)	F:GO:0005515	F:protein binding
[INTERPRO, BLASTED]	comp13965_c0_seq1_WEIDE	piggyBac transposable element-derived 3-like	2602	10	1.20901e-142	64.0						IPR029526 (PFAM); PTHR28576 (PANTHER); PTHR28576:SF9 (PANTHER)	no GO terms	no GO terms
[INTERPRO, BLASTED, MAPPED]	comp15576_c0_seq1_WEIDE	Activity-regulated cytoskeleton-associated	6050	6	0.688811	46.17	6	F:GO:0003676; F:GO:0003677; C:GO:0005634; P:GO:0015074; C:GO:0000786; P:GO:0006334	F:nucleic acid binding; F:DNA binding; C:nucleus; P:DNA integration; C:nucleosome; P:nucleosome assembly			mobidb-lite (MOBIDB_LITE); mobidb-lite (MOBIDB_LITE); mobidb-lite (MOBIDB_LITE); mobidb-lite (MOBIDB_LITE)	no GO terms	no GO terms
[INTERPRO, NO-BLAST]	comp16410_c0_seq1_WEIDE	---NA---	1918									no IPS match	no IPS match	no IPS match
[INTERPRO, NO-BLAST]	comp2536_c0_seq2_WEIDE	---NA---	1859									no IPS match	no IPS match	no IPS match
[INTERPRO, BLASTED]	comp2564_c0_seq1_WEIDE	glycine-rich cell wall structural	1654	10	2.91469e-34	94.2						IPR004145 (SMART); IPR004145 (PFAM); mobidb-lite (MOBIDB_LITE); PTHR31927 (PANTHER); PTHR31927:SF8 (PANTHER)	no GO terms	no GO terms
[INTERPRO, BLASTED]	comp2618_c0_seq1_WEIDE	retinol dehydrogenase 13-like	2110	10	7.51144e-77	63.2						IPR002347 (PRINTS); G3DSA:3.40.50.720 (GENE3D); IPR002347 (PFAM); PTHR43157:SF1 (PANTHER); PTHR43157 (PANTHER); IPR016040 (SUPERFAMILY)	no GO terms	no GO terms
[INTERPRO, NO-BLAST]	comp2644_c0_seq2_WEIDE	---NA---	2081									no IPS match	no IPS match	no IPS match
[INTERPRO, NO-BLAST]	comp2644_c0_seq4_WEIDE	---NA---	2082									no IPS match	no IPS match	no IPS match
[INTERPRO, BLASTED]	comp2757_c0_seq2_WEIDE	hypothetical protein	1645	10	1.17563e-78	57.3						G3DSA:3.30.70.270 (GENE3D); PTHR33332:SF4 (PANTHER); PTHR33332 (PANTHER)	no GO terms	no GO terms
[INTERPRO, NO-BLAST]	comp2776_c0_seq1_WEIDE	---NA---	2989									mobidb-lite (MOBIDB_LITE)	no GO terms	no GO terms
[INTERPRO, BLASTED, ANNOTATED]	comp2776_c1_seq1_WEIDE	Transposon Ty3-I Gag-Pol	5850	10	0.0	65.2	4	F:GO:0003676; F:GO:0004190; P:GO:0006508; P:GO:0015074	F:nucleic acid binding; F:aspartic-type endopeptidase activity; P:proteolysis; P:DNA integration			IPR000477 (PFAM); IPR012337 (G3DSA:3.30.420.GENE3D); G3DSA:3.30.70.270 (GENE3D); PF13975 (PFAM); G3DSA:3.30.70.270 (GENE3D); IPR021109 (G3DSA:2.40.70.GENE3D); IPR001584 (PFAM); G3DSA:3.10.10.10 (GENE3D); IPR026523 (PANTHER); PTHR23095:SF34 (PANTHER); IPR001584 (PROSITE_PROFILES); IPR000477 (PROSITE_PROFILES); IPR001995 (PROSITE_PROFILES); cd09274 (CDD); cd00303 (CDD); cd01647 (CDD); IPR021109 (SU…	F:GO:0003676; F:GO:0004190; P:GO:0006508; P:GO:0015074	F:nucleic acid binding; F:aspartic-type endopeptidase activity; P:proteolysis; P:DNA integration
[INTERPRO, BLASTED, ANNOTATED]	comp2785_c0_seq1_WEIDE	Transposon Ty3-I Gag-Pol	7681	10	0.0	65.8	2	F:GO:0003676; P:GO:0015074	F:nucleic acid binding; P:DNA integration			IPR012337 (G3DSA:3.30.420.GENE3D); G3DSA:3.30.70.270 (GENE3D); G3DSA:3.30.70.270 (GENE3D); IPR000477 (PFAM); G3DSA:3.10.10.10 (GENE3D); IPR001584 (PFAM); IPR021109 (G3DSA:2.40.70.GENE3D); PTHR23095:SF34 (PANTHER); IPR026523 (PANTHER); IPR000477 (PROSITE_PROFILES); IPR001584 (PROSITE_PROFILES); cd00303 (CDD); cd01647 (CDD); cd09274 (CDD); IPR021109 (SUPERFAMILY); IPR012337 (SUPERFAMILY); SSF56672 …	F:GO:0003676; P:GO:0015074	F:nucleic acid binding; P:DNA integration
[INTERPRO, NO-BLAST]	comp2832_c0_seq1_WEIDE	---NA---	989									no IPS match	no IPS match	no IPS match
[INTERPRO, BLASTED, MAPPED, ANNOTATED]	comp2840_c0_seq1_WEIDE	fatty acyl- reductase CG5065	1858	10	1.7193e-111	60.3	1	F:GO:0080019	F:fatty-acyl-CoA reductase (alcohol-forming) activity			IPR013120 (PFAM); G3DSA:3.40.50.720 (GENE3D); IPR033640 (PFAM); IPR026055 (PANTHER); PTHR11011:SF46 (PANTHER); cd05236 (CDD); IPR016040 (SUPERFAMILY)	F:GO:0080019	F:fatty-acyl-CoA reductase (alcohol-forming) activity
[INTERPRO, NO-BLAST]	comp2845_c0_seq1_WEIDE	---NA---	588									no IPS match	no IPS match	no IPS match
[INTERPRO, BLASTED]	comp2852_c0_seq1_WEIDE	transcription factor SPT20 homolog	1770	9	1.30667e-17	46.33						mobidb-lite (MOBIDB_LITE)	no GO terms	no GO terms
[INTERPRO, NO-BLAST]	comp3037_c0_seq1_WEIDE	---NA---	887									mobidb-lite (MOBIDB_LITE)	no GO terms	no GO terms
[INTERPRO, NO-BLAST]	comp3053_c0_seq2_WEIDE	---NA---	856									no IPS match	no IPS match	no IPS match
[INTERPRO, BLASTED, MAPPED, ANNOTATED]	comp3163_c0_seq1_WEIDE	lipase 3-like	2367	10	0.0	76.7	2	F:GO:0016788; P:GO:0006629	F:hydrolase activity, acting on ester bonds; P:lipid metabolic process			IPR029058 (G3DSA:3.40.50.GENE3D); IPR025483 (PIRSF); IPR006693 (PFAM); PTHR11005 (PANTHER); PTHR11005:SF57 (PANTHER); IPR029058 (SUPERFAMILY)	F:GO:0016788; P:GO:0006629	F:hydrolase activity, acting on ester bonds; P:lipid metabolic process
[INTERPRO, BLASTED, ANNOTATED]	comp3328_c0_seq1_WEIDE	Inhibitor of growth 3	4315	10	6.70117e-117	52.7	3	F:GO:0003677; F:GO:0008270; F:GO:0004518	F:DNA binding; F:zinc ion binding; F:nuclease activity			IPR001965 (SMART); IPR011604 (G3DSA:3.90.320.GENE3D); IPR013083 (G3DSA:3.30.40.GENE3D); IPR019080 (PFAM); mobidb-lite (MOBIDB_LITE); IPR028651 (PANTHER); PTHR10333:SF79 (PANTHER); IPR007527 (PROSITE_PROFILES); IPR019787 (PROSITE_PROFILES); IPR011011 (SUPERFAMILY); IPR011335 (SUPERFAMILY)	F:GO:0003677; F:GO:0008270; F:GO:0004518	F:DNA binding; F:zinc ion binding; F:nuclease activity
[INTERPRO, BLASTED, ANNOTATED]	comp3328_c0_seq2_WEIDE	Heterogeneous nuclear ribonucleo D0	4009	10	8.47884e-89	56.3	3	F:GO:0003677; F:GO:0008270; F:GO:0004518	F:DNA binding; F:zinc ion binding; F:nuclease activity			IPR001965 (SMART); IPR019080 (PFAM); IPR011604 (G3DSA:3.90.320.GENE3D); IPR013083 (G3DSA:3.30.40.GENE3D); mobidb-lite (MOBIDB_LITE); IPR028651 (PANTHER); PTHR10333:SF78 (PANTHER); IPR019787 (PROSITE_PROFILES); IPR007527 (PROSITE_PROFILES); IPR011335 (SUPERFAMILY); IPR011011 (SUPERFAMILY)	F:GO:0003677; F:GO:0008270; F:GO:0004518	F:DNA binding; F:zinc ion binding; F:nuclease activity
[INTERPRO, BLASTED, MAPPED, ANNOTATED]	comp3361_c0_seq2_WEIDE	nose resistant to fluoxetine 6-like	3758	10	0.0	66.7	1	F:GO:0016747	F:transferase activity, transferring acyl groups other than amino-acyl groups			IPR006621 (SMART); IPR002656 (PFAM); PTHR11161 (PANTHER); PTHR11161:SF37 (PANTHER)	F:GO:0016747	F:transferase activity, transferring acyl groups other than amino-acyl groups
[INTERPRO, BLASTED]	comp3963_c0_seq1_WEIDE	hypothetical protein	4280	10	0.0	61.5						IPR000477 (PFAM); G3DSA:3.30.70.270 (GENE3D); IPR005135 (G3DSA:3.60.10.GENE3D); PTHR33332 (PANTHER); PTHR33332:SF4 (PANTHER); IPR000477 (PROSITE_PROFILES); cd01650 (CDD); SSF56672 (SUPERFAMILY); IPR005135 (SUPERFAMILY)	no GO terms	no GO terms
[INTERPRO, BLASTED, MAPPED, ANNOTATED]	comp4710_c0_seq1_WEIDE	rna-directed dna polymerase from transposon x-	2868	10	0.0	59.1	2	F:GO:0003676; F:GO:0004523	F:nucleic acid binding; F:RNA-DNA hybrid ribonuclease activity			IPR012337 (G3DSA:3.30.420.GENE3D); G3DSA:3.30.70.270 (GENE3D); IPR002156 (PFAM); IPR000477 (PFAM); PTHR42675 (PANTHER); PTHR42675:SF2 (PANTHER); IPR000477 (PROSITE_PROFILES); IPR002156 (PROSITE_PROFILES); cd09276 (CDD); cd01650 (CDD); SSF56672 (SUPERFAMILY); IPR012337 (SUPERFAMILY)	F:GO:0003676; F:GO:0004523	F:nucleic acid binding; F:RNA-DNA hybrid ribonuclease activity
[INTERPRO, BLASTED]	comp4951_c0_seq1_WEIDE	hypothetical protein L798_01790	2379	1	25.2988	72.0						no IPS match	no IPS match	no IPS match
[INTERPRO, BLASTED]	comp4951_c0_seq2_WEIDE	hypothetical protein L798_01790	2373	1	25.2139	72.0						no IPS match	no IPS match	no IPS match
[INTERPRO, BLASTED, MAPPED]	comp5451_c0_seq1_WEIDE	juvenile hormone esterase-like	2223	10	0.0	67.1	2	P:GO:0008152; F:GO:0016787	P:metabolic process; F:hydrolase activity			IPR002018 (PFAM); IPR029058 (G3DSA:3.40.50.GENE3D); PTHR11559 (PANTHER); PTHR11559:SF262 (PANTHER); IPR029058 (SUPERFAMILY)	no GO terms	no GO terms
[INTERPRO, NO-BLAST]	comp5472_c0_seq1_WEIDE	---NA---	2301									PS51257 (PROSITE_PROFILES)	no GO terms	no GO terms
[INTERPRO, BLASTED, MAPPED]	comp5472_c2_seq1_WEIDE	PREDICTED: uncharacterized protein LOC107398934	2955	10	7.57527e-133	58.6	3	F:GO:0003676; F:GO:0008270; P:GO:0015074	F:nucleic acid binding; F:zinc ion binding; P:DNA integration			mobidb-lite (MOBIDB_LITE)	no GO terms	no GO terms
[INTERPRO, BLASTED, MAPPED, ANNOTATED]	comp5693_c0_seq5_WEIDE	rho GTPase-activating 1	4711	10	0.0	83.1	1	P:GO:0007165	P:signal transduction			IPR001251 (SMART); IPR000198 (SMART); G3DSA:1.10.555.10 (GENE3D); IPR001251 (PFAM); IPR000198 (PFAM); IPR001251 (G3DSA:3.40.525.GENE3D); mobidb-lite (MOBIDB_LITE); PTHR23176 (PANTHER); PTHR23176:SF93 (PANTHER); IPR000198 (PROSITE_PROFILES); IPR001251 (PROSITE_PROFILES); IPR001251 (CDD); IPR008936 (SUPERFAMILY); IPR001251 (SUPERFAMILY)	P:GO:0007165	P:signal transduction
[INTERPRO, BLASTED, MAPPED, ANNOTATED]	comp6069_c0_seq1_WEIDE	salicyl alcohol oxidase	2041	10	0.0	85.9	3	F:GO:0016614; F:GO:0050660; P:GO:0055114	F:oxidoreductase activity, acting on CH-OH group of donors; F:flavin adenine dinucleotide binding; P:oxidation-reduction process			IPR007867 (PFAM); IPR000172 (PFAM); IPR012132 (PIRSF); G3DSA:4.10.450.10 (GENE3D); G3DSA:3.30.560.10 (GENE3D); PTHR11552 (PANTHER); PTHR11552:SF158 (PANTHER); IPR023753 (SUPERFAMILY); SSF54373 (SUPERFAMILY)	F:GO:0016614; F:GO:0050660; F:GO:0016491; P:GO:0055114	F:oxidoreductase activity, acting on CH-OH group of donors; F:flavin adenine dinucleotide binding; F:oxidoreductase activity; P:oxidation-reduction process
[INTERPRO, NO-BLAST]	comp6300_c0_seq2_WEIDE	---NA---	1537									no IPS match	no IPS match	no IPS match
[INTERPRO, NO-BLAST]	comp6300_c2_seq1_WEIDE	---NA---	1539									no IPS match	no IPS match	no IPS match
[INTERPRO, BLASTED]	comp6320_c1_seq1_WEIDE	hypothetical protein	3458	10	0.0	62.0						PTHR33053 (PANTHER); PTHR33053:SF11 (PANTHER)	no GO terms	no GO terms
[INTERPRO, BLASTED, MAPPED, ANNOTATED]	comp6339_c0_seq2_WEIDE	Transposable element P	3949	10	3.8696e-166	59.8	2	F:GO:0004803; P:GO:0006313	F:transposase activity; P:transposition, DNA-mediated			IPR021896 (PFAM); IPR022242 (PFAM)	F:GO:0004803; P:GO:0006313	F:transposase activity; P:transposition, DNA-mediated
[INTERPRO, BLASTED, MAPPED]	comp6392_c0_seq1_WEIDE	glyco	3549	10	9.35587e-166	53.1	2	C:GO:0016020; C:GO:0016021	C:membrane; C:integral component of membrane			mobidb-lite (MOBIDB_LITE)	no GO terms	no GO terms
[INTERPRO, NO-BLAST]	comp6397_c1_seq1_WEIDE	---NA---	607									no IPS match	no IPS match	no IPS match
[INTERPRO, BLASTED, MAPPED, ANNOTATED]	comp6464_c0_seq2_WEIDE	ATP-dependent helicase brm-like isoform X2	6100	10	0.0	91.1	6	F:GO:0016887; C:GO:0016514; F:GO:0005524; F:GO:0042393; P:GO:0043044; P:GO:0006355	F:ATPase activity; C:SWI/SNF complex; F:ATP binding; F:histone binding; P:ATP-dependent chromatin remodeling; P:regulation of transcription, DNA-templated	EC:3.6.1.3; EC:3.6.1.15	Adenosinetriphosphatase; Nucleoside-triphosphate phosphatase	IPR001487 (PRINTS); IPR001650 (SMART); IPR001487 (SMART); IPR029295 (SMART); IPR001650 (PFAM); G3DSA:3.40.50.300 (GENE3D); IPR001487 (G3DSA:1.20.920.GENE3D); IPR029295 (PFAM); IPR001487 (PFAM); mobidb-lite (MOBIDB_LITE); mobidb-lite (MOBIDB_LITE); mobidb-lite (MOBIDB_LITE); mobidb-lite (MOBIDB_LITE); PTHR10799 (PANTHER); IPR030088 (PTHR10799:PANTHER); IPR001487 (PROSITE_PROFILES); IPR001650 (PROS…	F:GO:0016887; C:GO:0016514; P:GO:0006338; F:GO:0005515; F:GO:0042393	F:ATPase activity; C:SWI/SNF complex; P:chromatin remodeling; F:protein binding; F:histone binding
[INTERPRO, BLASTED, MAPPED, ANNOTATED]	comp6514_c0_seq2_WEIDE	Tyrosine- phosphatase Lar	1873	10	3.12942e-147	63.6	2	F:GO:0004725; P:GO:0006470	F:protein tyrosine phosphatase activity; P:protein dephosphorylation	EC:3.1.3.41	4-nitrophenylphosphatase	IPR000242 (PRINTS); IPR003595 (SMART); IPR000242 (SMART); IPR029021 (G3DSA:3.90.190.GENE3D); IPR000242 (PFAM); IPR029021 (G3DSA:3.90.190.GENE3D); PTHR19134 (PANTHER); IPR000387 (PROSITE_PROFILES); IPR000242 (PROSITE_PROFILES); IPR000242 (PROSITE_PROFILES); IPR000387 (PROSITE_PROFILES); cd00047 (CDD); IPR029021 (SUPERFAMILY); IPR029021 (SUPERFAMILY)	F:GO:0004725; P:GO:0006470; F:GO:0016791; P:GO:0016311	F:protein tyrosine phosphatase activity; P:protein dephosphorylation; F:phosphatase activity; P:dephosphorylation
[INTERPRO, NO-BLAST]	comp6866_c1_seq2_WEIDE	---NA---	1337									no IPS match	no IPS match	no IPS match
[INTERPRO, NO-BLAST]	comp6866_c1_seq3_WEIDE	---NA---	702									no IPS match	no IPS match	no IPS match
[INTERPRO, BLASTED, MAPPED]	comp6880_c1_seq4_WEIDE	RNA-directed DNA polymerase from transposon BS	3422	10	2.21263e-86	59.0	2	F:GO:0003964; P:GO:0006278	F:RNA-directed DNA polymerase activity; P:RNA-dependent DNA biosynthetic process			IPR000477 (PFAM); G3DSA:3.30.70.270 (GENE3D); PTHR19446:SF411 (PANTHER); PTHR19446 (PANTHER); IPR000477 (PROSITE_PROFILES)	no GO terms	no GO terms
[INTERPRO, NO-BLAST]	comp6888_c0_seq1_WEIDE	---NA---	1761									no IPS match	no IPS match	no IPS match
[INTERPRO, NO-BLAST]	comp6888_c0_seq4_WEIDE	---NA---	1831									no IPS match	no IPS match	no IPS match
[INTERPRO, NO-BLAST]	comp6888_c0_seq8_WEIDE	---NA---	1573									no IPS match	no IPS match	no IPS match
[INTERPRO, BLASTED, MAPPED]	comp6922_c0_seq3_WEIDE	l2b-1 (mitochondrion)	7679	10	1.86711e-117	58.0	2	F:GO:0003964; P:GO:0006278	F:RNA-directed DNA polymerase activity; P:RNA-dependent DNA biosynthetic process			G3DSA:3.30.70.270 (GENE3D); IPR000477 (PFAM); PTHR33332:SF4 (PANTHER); PTHR33332 (PANTHER); IPR000477 (PROSITE_PROFILES); cd01650 (CDD); SSF56672 (SUPERFAMILY)	no GO terms	no GO terms
[INTERPRO, NO-BLAST]	comp6955_c1_seq1_WEIDE	---NA---	787									no IPS match	no IPS match	no IPS match
[INTERPRO, BLASTED, MAPPED]	comp6961_c0_seq3_WEIDE	reverse transcriptase	3308	10	8.85324e-106	50.6	2	F:GO:0003964; P:GO:0006278	F:RNA-directed DNA polymerase activity; P:RNA-dependent DNA biosynthetic process			G3DSA:3.30.70.270 (GENE3D); IPR000305 (PFAM); IPR000305 (G3DSA:3.40.1440.GENE3D); IPR000477 (PFAM); PTHR21301:SF9 (PANTHER); PTHR21301 (PANTHER); IPR000477 (PROSITE_PROFILES); cd10442 (CDD); SSF56672 (SUPERFAMILY)	no GO terms	no GO terms
[INTERPRO, NO-BLAST]	comp7028_c0_seq1_WEIDE	---NA---	640									mobidb-lite (MOBIDB_LITE)	no GO terms	no GO terms
[INTERPRO, BLASTED, MAPPED, ANNOTATED]	comp7047_c0_seq1_WEIDE	RNA-directed DNA	1586	10	5.31634e-05	57.1	3	F:GO:0008061; P:GO:0006030; C:GO:0005576	F:chitin binding; P:chitin metabolic process; C:extracellular region			IPR002557 (SMART); IPR002557 (PFAM); IPR002557 (G3DSA:2.170.140.GENE3D); IPR002557 (PROSITE_PROFILES); IPR002557 (SUPERFAMILY)	F:GO:0008061; P:GO:0006030; C:GO:0005576	F:chitin binding; P:chitin metabolic process; C:extracellular region
[INTERPRO, BLASTED, MAPPED, ANNOTATED]	comp7219_c0_seq1_WEIDE	aldose reductase-like	1353	10	5.55346e-142	74.7	2	F:GO:0016491; P:GO:0055114	F:oxidoreductase activity; P:oxidation-reduction process			IPR020471 (PRINTS); IPR020471 (PIRSF); IPR023210 (G3DSA:3.20.20.GENE3D); IPR023210 (PFAM); IPR020471 (PANTHER); PTHR11732:SF312 (PANTHER); IPR023210 (CDD); IPR023210 (SUPERFAMILY)	F:GO:0016491; P:GO:0055114	F:oxidoreductase activity; P:oxidation-reduction process
[INTERPRO, NO-BLAST]	comp7235_c0_seq1_WEIDE	---NA---	1119									no IPS match	no IPS match	no IPS match
[INTERPRO, BLASTED]	comp7266_c0_seq1_WEIDE	phosphatidylethanolamine-binding homolog -like isoform X2	1097	10	1.66189e-80	79.0						IPR008914 (G3DSA:3.90.280.GENE3D); IPR008914 (PFAM); PTHR11362:SF45 (PANTHER); PTHR11362 (PANTHER); cd00866 (CDD); IPR008914 (SUPERFAMILY)	no GO terms	no GO terms
[INTERPRO, BLASTED]	comp7276_c0_seq1_WEIDE	hemolymph juvenile hormone binding	1107	9	1.48985e-38	45.22						IPR010562 (PFAM)	no GO terms	no GO terms
[INTERPRO, NO-BLAST]	comp7332_c0_seq1_WEIDE	---NA---	524									no IPS match	no IPS match	no IPS match
[INTERPRO, BLASTED, MAPPED, ANNOTATED]	comp7343_c0_seq1_WEIDE	apolipo D-like	750	10	8.19674e-46	65.0	1	F:GO:0031409	F:pigment binding			IPR003057 (PRINTS); IPR022271 (PIRSF); IPR000566 (PFAM); IPR012674 (G3DSA:2.40.128.GENE3D); PTHR10612:SF31 (PANTHER); PTHR10612 (PANTHER); IPR012674 (SUPERFAMILY)	F:GO:0031409	F:pigment binding
[INTERPRO, NO-BLAST]	comp7442_c0_seq1_WEIDE	---NA---	4867									no IPS match	no IPS match	no IPS match
[INTERPRO, NO-BLAST]	comp7452_c0_seq1_WEIDE	---NA---	1147									mobidb-lite (MOBIDB_LITE)	no GO terms	no GO terms
[INTERPRO, NO-BLAST]	comp7462_c0_seq1_WEIDE	---NA---	940									no IPS match	no IPS match	no IPS match
[INTERPRO, BLASTED, MAPPED, ANNOTATED]	comp7479_c0_seq1_WEIDE	glutathione S-transferase 1-1	960	10	5.50681e-133	84.2	2	F:GO:0005515; F:GO:0004364	F:protein binding; F:glutathione transferase activity	EC:2.5.1.18	Glutathione transferase	IPR004046 (PFAM); G3DSA:1.20.1050.10 (GENE3D); G3DSA:3.40.30.10 (GENE3D); IPR004045 (PFAM); PTHR11260 (PANTHER); PTHR11260:SF336 (PANTHER); IPR004045 (PROSITE_PROFILES); IPR010987 (PROSITE_PROFILES); cd03177 (CDD); IPR010987 (SUPERFAMILY); IPR012336 (SUPERFAMILY)	F:GO:0005515	F:protein binding
[INTERPRO, NO-BLAST]	comp7676_c0_seq1_WEIDE	---NA---	333									no IPS match	no IPS match	no IPS match
[INTERPRO, BLASTED, MAPPED, ANNOTATED]	comp7892_c0_seq1_WEIDE	4-hydroxyphenylpyruvate dioxygenase	2712	10	0.0	87.0	4	P:GO:0009072; F:GO:0003868; F:GO:0046872; P:GO:0055114	P:aromatic amino acid family metabolic process; F:4-hydroxyphenylpyruvate dioxygenase activity; F:metal ion binding; P:oxidation-reduction process	EC:1.13.11; EC:1.13.11.27	Acting on single donors with incorporation of molecular oxygen (oxygenases). The oxygen incorporated need not be derived from O(2); 4-hydroxyphenylpyruvate dioxygenase	IPR029068 (G3DSA:3.10.180.GENE3D); IPR005956 (TIGRFAM); IPR029068 (G3DSA:3.10.180.GENE3D); IPR005956 (PIRSF); IPR004360 (PFAM); IPR005956 (PANTHER); PTHR11959:SF11 (PANTHER); cd07250 (CDD); cd08342 (CDD); IPR029068 (SUPERFAMILY)	F:GO:0016701; P:GO:0009072; F:GO:0003868; P:GO:0055114	F:oxidoreductase activity, acting on single donors with incorporation of molecular oxygen; P:aromatic amino acid family metabolic process; F:4-hydroxyphenylpyruvate dioxygenase activity; P:oxidation-reduction process
[INTERPRO, NO-BLAST]	comp7913_c0_seq1_WEIDE	---NA---	347									no IPS match	no IPS match	no IPS match
[INTERPRO, NO-BLAST]	comp7935_c0_seq1_WEIDE	---NA---	377									no IPS match	no IPS match	no IPS match
[INTERPRO, BLASTED, MAPPED, ANNOTATED]	comp7940_c0_seq1_WEIDE	venom acid phosphatase Acph-1-like	1413	10	1.68177e-139	73.9	1	F:GO:0003993	F:acid phosphatase activity			IPR000560 (PFAM); IPR029033 (G3DSA:3.40.50.GENE3D); IPR029630 (PTHR11567:PANTHER); PTHR11567 (PANTHER); IPR000560 (CDD); IPR029033 (SUPERFAMILY)	F:GO:0003993	F:acid phosphatase activity
[INTERPRO, NO-BLAST]	comp8052_c0_seq1_WEIDE	---NA---	373									no IPS match	no IPS match	no IPS match
[INTERPRO, BLASTED, MAPPED, ANNOTATED]	comp8125_c0_seq1_WEIDE	general odorant-binding 83a-like	628	10	8.73254e-26	57.4	1	F:GO:0005549	F:odorant binding			PR00485 (PRINTS); IPR006170 (SMART); IPR006170 (PFAM); IPR006170 (G3DSA:1.10.238.GENE3D); PTHR11857:SF37 (PANTHER); PTHR11857 (PANTHER); IPR006170 (SUPERFAMILY)	F:GO:0005549	F:odorant binding
[INTERPRO, NO-BLAST]	comp8130_c0_seq1_WEIDE	---NA---	471									mobidb-lite (MOBIDB_LITE)	no GO terms	no GO terms
[INTERPRO, BLASTED, MAPPED, ANNOTATED]	comp8216_c0_seq1_WEIDE	MKI67 FHA domain-interacting nucleolar phospho -like	1181	10	5.69303e-79	71.0	2	F:GO:0000166; F:GO:0003676	F:nucleotide binding; F:nucleic acid binding			IPR000504 (SMART); G3DSA:3.30.70.330 (GENE3D); IPR000504 (PFAM); mobidb-lite (MOBIDB_LITE); mobidb-lite (MOBIDB_LITE); mobidb-lite (MOBIDB_LITE); PTHR23147 (PANTHER); IPR000504 (PROSITE_PROFILES); cd12307 (CDD); IPR000504 (SUPERFAMILY)	F:GO:0003676	F:nucleic acid binding
[INTERPRO, BLASTED]	comp8288_c0_seq1_WEIDE	ejaculatory bulb-specific 3-like	1626	10	8.22497e-40	74.6						IPR005055 (G3DSA:1.10.2080.GENE3D); IPR005055 (PFAM); IPR005055 (PANTHER); IPR005055 (SUPERFAMILY)	no GO terms	no GO terms
[INTERPRO, BLASTED, MAPPED, ANNOTATED]	comp8350_c0_seq1_WEIDE	cytochrome P450 4C1-like	2551	10	1.72636e-172	65.2	4	F:GO:0005506; F:GO:0016705; P:GO:0055114; F:GO:0020037	F:iron ion binding; F:oxidoreductase activity, acting on paired donors, with incorporation or reduction of molecular oxygen; P:oxidation-reduction process; F:heme binding			IPR002401 (PRINTS); IPR001128 (PRINTS); G3DSA:1.10.630.10 (GENE3D); IPR001128 (PFAM); PTHR24305:SF132 (PANTHER); PTHR24305 (PANTHER); IPR001128 (SUPERFAMILY)	F:GO:0016705; F:GO:0005506; P:GO:0055114; F:GO:0020037	F:oxidoreductase activity, acting on paired donors, with incorporation or reduction of molecular oxygen; F:iron ion binding; P:oxidation-reduction process; F:heme binding
[INTERPRO, BLASTED, ANNOTATED]	comp8421_c0_seq1_WEIDE	Transposon Ty3-I Gag-Pol poly	4964	10	0.0	68.4	2	F:GO:0003676; P:GO:0015074	F:nucleic acid binding; P:DNA integration			IPR012337 (G3DSA:3.30.420.GENE3D); G3DSA:3.30.70.270 (GENE3D); G3DSA:3.30.70.270 (GENE3D); IPR015416 (PFAM); IPR001584 (PFAM); G3DSA:3.10.10.10 (GENE3D); IPR000477 (PFAM); mobidb-lite (MOBIDB_LITE); mobidb-lite (MOBIDB_LITE); PTHR24559:SF227 (PANTHER); PTHR24559 (PANTHER); IPR000477 (PROSITE_PROFILES); IPR001584 (PROSITE_PROFILES); cd09274 (CDD); cd01647 (CDD); IPR012337 (SUPERFAMILY); SSF56672 (…	F:GO:0003676; P:GO:0015074	F:nucleic acid binding; P:DNA integration
[INTERPRO, BLASTED, MAPPED, ANNOTATED]	comp8582_c0_seq1_WEIDE	general transcription factor IIF subunit 1 isoform X2	2701	10	1.69416e-100	90.1	5	P:GO:0032968; C:GO:0005634; F:GO:0003677; F:GO:0003824; P:GO:0006367	P:positive regulation of transcription elongation from RNA polymerase II promoter; C:nucleus; F:DNA binding; F:catalytic activity; P:transcription initiation from RNA polymerase II promoter			IPR008851 (PFAM); IPR011991 (G3DSA:1.10.10.GENE3D); mobidb-lite (MOBIDB_LITE); PTHR13011 (PANTHER); cd00240 (CDD); IPR011991 (SUPERFAMILY); IPR011039 (SUPERFAMILY)	P:GO:0032968; F:GO:0003677; C:GO:0005634; F:GO:0003824; P:GO:0006367	P:positive regulation of transcription elongation from RNA polymerase II promoter; F:DNA binding; C:nucleus; F:catalytic activity; P:transcription initiation from RNA polymerase II promoter
[INTERPRO, NO-BLAST]	comp8784_c0_seq1_WEIDE	---NA---	693									no IPS match	no IPS match	no IPS match
[INTERPRO, BLASTED, MAPPED, ANNOTATED]	comp8816_c0_seq1_WEIDE	facilitated trehalose transporter Tret1-like	1970	10	0.0	76.5	4	F:GO:0022891; P:GO:0055085; C:GO:0016021; P:GO:0008643	F:substrate-specific transmembrane transporter activity; P:transmembrane transport; C:integral component of membrane; P:carbohydrate transport			IPR003663 (PRINTS); G3DSA:1.20.1250.20 (GENE3D); G3DSA:1.20.1250.20 (GENE3D); IPR005828 (PFAM); PTHR23500 (PANTHER); PTHR23500:SF304 (PANTHER); IPR020846 (PROSITE_PROFILES); IPR020846 (CDD); IPR020846 (SUPERFAMILY)	F:GO:0022891; P:GO:0055085; F:GO:0022857; C:GO:0016020; C:GO:0016021	F:substrate-specific transmembrane transporter activity; P:transmembrane transport; F:transmembrane transporter activity; C:membrane; C:integral component of membrane
[INTERPRO, NO-BLAST]	comp8906_c0_seq1_WEIDE	---NA---	1118									no IPS match	no IPS match	no IPS match
[INTERPRO, BLASTED, ANNOTATED]	comp8917_c0_seq1_WEIDE	retrotransposon-like family member retr-1	5076	10	0.0	60.8	2	F:GO:0003676; P:GO:0015074	F:nucleic acid binding; P:DNA integration			G3DSA:3.30.70.270 (GENE3D); G3DSA:3.10.10.10 (GENE3D); G3DSA:3.30.70.270 (GENE3D); IPR012337 (G3DSA:3.30.420.GENE3D); IPR001584 (PFAM); IPR021109 (G3DSA:2.40.70.GENE3D); IPR000477 (PFAM); mobidb-lite (MOBIDB_LITE); PTHR24559 (PANTHER); PTHR24559:SF234 (PANTHER); IPR001584 (PROSITE_PROFILES); IPR000477 (PROSITE_PROFILES); cd05481 (CDD); cd01647 (CDD); cd09274 (CDD); IPR012337 (SUPERFAMILY); SSF566…	F:GO:0003676; P:GO:0015074	F:nucleic acid binding; P:DNA integration
[INTERPRO, BLASTED]	comp8947_c0_seq1_WEIDE	nucleolar 12	972	10	1.49542e-39	76.7						IPR019186 (PFAM); mobidb-lite (MOBIDB_LITE); mobidb-lite (MOBIDB_LITE); PTHR14577:SF1 (PANTHER); IPR019186 (PANTHER)	no GO terms	no GO terms
[INTERPRO, BLASTED, MAPPED, ANNOTATED]	comp9015_c0_seq1_WEIDE	short-chain dehydrogenase reductase family 16C member 6	1566	10	9.32913e-159	79.8	1	C:GO:0016021	C:integral component of membrane			IPR002347 (PRINTS); IPR002347 (PRINTS); IPR002347 (PFAM); G3DSA:3.40.50.720 (GENE3D); PTHR24322 (PANTHER); PTHR24322:SF727 (PANTHER); cd05339 (CDD); IPR016040 (SUPERFAMILY)	no GO terms	no GO terms
[INTERPRO, NO-BLAST]	comp9145_c0_seq1_WEIDE	---NA---	1287									no IPS match	no IPS match	no IPS match
[INTERPRO, BLASTED, MAPPED, ANNOTATED]	comp9263_c0_seq1_WEIDE	integrase core domain	4298	10	0.0	64.8	3	F:GO:0003676; F:GO:0008270; P:GO:0015074	F:nucleic acid binding; F:zinc ion binding; P:DNA integration			IPR001878 (SMART); IPR025724 (PFAM); IPR001584 (PFAM); IPR001878 (PFAM); PF14223 (PFAM); IPR013103 (PFAM); IPR012337 (G3DSA:3.30.420.GENE3D); IPR001878 (G3DSA:4.10.60.GENE3D); mobidb-lite (MOBIDB_LITE); PTHR11439 (PANTHER); PTHR11439:SF198 (PANTHER); IPR001878 (PROSITE_PROFILES); IPR001584 (PROSITE_PROFILES); cd09272 (CDD); IPR001878 (SUPERFAMILY); IPR012337 (SUPERFAMILY); SSF56672 (SUPERFAMILY)	F:GO:0003676; F:GO:0008270; P:GO:0015074	F:nucleic acid binding; F:zinc ion binding; P:DNA integration
[INTERPRO, BLASTED, MAPPED, ANNOTATED]	comp9273_c0_seq1_WEIDE	neurofilament medium polypeptide-like	3063	10	1.53817e-95	66.1	1	F:GO:0003676	F:nucleic acid binding			IPR000467 (SMART); IPR000467 (PFAM); mobidb-lite (MOBIDB_LITE); mobidb-lite (MOBIDB_LITE); mobidb-lite (MOBIDB_LITE); mobidb-lite (MOBIDB_LITE); mobidb-lite (MOBIDB_LITE); mobidb-lite (MOBIDB_LITE); PTHR23149 (PANTHER); PTHR23149:SF17 (PANTHER); IPR000467 (PROSITE_PROFILES)	F:GO:0003676	F:nucleic acid binding
[INTERPRO, NO-BLAST]	comp9315_c0_seq1_WEIDE	---NA---	752									no IPS match	no IPS match	no IPS match
[INTERPRO, NO-BLAST]	comp9397_c0_seq1_WEIDE	---NA---	419									no IPS match	no IPS match	no IPS match
[INTERPRO, NO-BLAST]	comp9441_c0_seq1_WEIDE	---NA---	1214									no IPS match	no IPS match	no IPS match
[INTERPRO, BLASTED, MAPPED, ANNOTATED]	comp9467_c0_seq1_WEIDE	transmembrane 138	741	10	6.13475e-53	76.0	1	C:GO:0016021	C:integral component of membrane			IPR024133 (PFAM); IPR024133 (PANTHER)	no GO terms	no GO terms
[INTERPRO, BLASTED]	comp9758_c0_seq1_WEIDE	PREDICTED: uncharacterized protein LOC108904810	2396	10	6.18503e-73	56.0						IPR015897 (SMART); G3DSA:3.90.1200.10 (GENE3D); IPR004119 (PFAM); PTHR11012:SF43 (PANTHER); PTHR11012 (PANTHER); IPR011009 (SUPERFAMILY)	no GO terms	no GO terms
[INTERPRO, BLASTED, MAPPED, ANNOTATED]	comp9767_c0_seq1_WEIDE	synaptotagmin 1-like isoform X2	5001	10	0.0	88.3	2	C:GO:0016021; P:GO:0017158	C:integral component of membrane; P:regulation of calcium ion-dependent exocytosis			IPR001565 (PRINTS); IPR000008 (PRINTS); IPR000008 (SMART); IPR000008 (PFAM); IPR000008 (G3DSA:2.60.40.GENE3D); IPR000008 (G3DSA:2.60.40.GENE3D); IPR028689 (PTHR10024:PANTHER); PTHR10024 (PANTHER); IPR000008 (PROSITE_PROFILES); IPR000008 (PROSITE_PROFILES); cd08385 (CDD); cd08402 (CDD); IPR000008 (SUPERFAMILY); IPR000008 (SUPERFAMILY)	C:GO:0016020; P:GO:0017158	C:membrane; P:regulation of calcium ion-dependent exocytosis
[INTERPRO, BLASTED]	comp9783_c0_seq1_WEIDE	RNA-directed DNA polymerase from transposon X-	2028	10	1.97497e-33	63.2						PTHR33332:SF4 (PANTHER); PTHR33332 (PANTHER)	no GO terms	no GO terms
[INTERPRO, BLASTED]	comp9799_c0_seq1_WEIDE	KRI1 homolog	2355	10	0.0	75.6						IPR018034 (PFAM); IPR024626 (PFAM); mobidb-lite (MOBIDB_LITE); mobidb-lite (MOBIDB_LITE); mobidb-lite (MOBIDB_LITE); mobidb-lite (MOBIDB_LITE); mobidb-lite (MOBIDB_LITE); mobidb-lite (MOBIDB_LITE); mobidb-lite (MOBIDB_LITE); IPR018034 (PANTHER); PTHR14490:SF6 (PANTHER)	no GO terms	no GO terms
[INTERPRO, BLASTED, MAPPED, ANNOTATED]	comp9809_c0_seq1_WEIDE	TIMELESS-interacting	1831	10	1.25756e-44	63.2	4	C:GO:0005634; P:GO:0048478; P:GO:0006974; P:GO:0007049	C:nucleus; P:replication fork protection; P:cellular response to DNA damage stimulus; P:cell cycle			IPR012923 (PFAM); mobidb-lite (MOBIDB_LITE); mobidb-lite (MOBIDB_LITE); PTHR13220 (PANTHER); PTHR13220:SF12 (PANTHER); IPR012923 (PRODOM)	C:GO:0005634; P:GO:0048478; P:GO:0006974; P:GO:0007049	C:nucleus; P:replication fork protection; P:cellular response to DNA damage stimulus; P:cell cycle
[INTERPRO, BLASTED, MAPPED]	comp9921_c0_seq1_WEIDE	SMG9 isoform X1	1780	10	0.0	73.3	2	P:GO:0000184; F:GO:0043531	P:nuclear-transcribed mRNA catabolic process, nonsense-mediated decay; F:ADP binding			G3DSA:3.40.50.300 (GENE3D); mobidb-lite (MOBIDB_LITE); PTHR14270 (PANTHER); IPR027417 (SUPERFAMILY)	no GO terms	no GO terms
[INTERPRO, BLASTED, MAPPED]	comp9926_c0_seq1_WEIDE	esterase FE4-like	1803	10	1.68951e-172	63.0	1	F:GO:0016787	F:hydrolase activity			IPR002018 (PFAM); IPR029058 (G3DSA:3.40.50.GENE3D); PTHR43142 (PANTHER); IPR029058 (SUPERFAMILY)	no GO terms	no GO terms
