# Supplementary material for: A subset of chemosensory genes differs between two populations of a specialized leaf beetle after host plant shift
Source: Ecol Evol. 2018 Jul 20;8(16):8055–75. doi: 10.1002/ece3.4246 (PMC6145003; doi:10.1002/ece3.4246)
Supplement: Supplementary file 5 [file ECE3-8-8055-s005.xlsx]

## Sheet: Sheet1
Tags	SeqName	Description	Length	#Hits	e-Value	sim mean	#GO	GO IDs	GO Names	Enzyme Codes	Enzyme Names	InterPro IDs	InterPro GO IDs	InterPro GO Names
[INTERPRO, BLASTED, MAPPED, ANNOTATED]	CL110Contig1_WEIDE	histone H2B-like	669	10	1.65636e-53	98.4	3	F:GO:0003677; F:GO:0046982; C:GO:0000786	F:DNA binding; F:protein heterodimerization activity; C:nucleosome			IPR000558 (PRINTS); IPR000558 (SMART); G3DSA:1.10.20.10 (GENE3D); IPR007125 (PFAM); mobidb-lite (MOBIDB_LITE); IPR000558 (PANTHER); PTHR23428:SF108 (PANTHER); IPR009072 (SUPERFAMILY)	F:GO:0003677; F:GO:0046982; C:GO:0000786	F:DNA binding; F:protein heterodimerization activity; C:nucleosome
[INTERPRO, NO-BLAST]	CL45Contig1_WEIDE	---NA---	610									no IPS match	no IPS match	no IPS match
[INTERPRO, NO-BLAST]	comp10019_c0_seq1_WEIDE	---NA---	640									no IPS match	no IPS match	no IPS match
[INTERPRO, BLASTED, ANNOTATED]	comp10054_c0_seq1_WEIDE	B2 -like isoform X1	921	10	5.88864e-06	47.2	1	F:GO:0005549	F:odorant binding			IPR006170 (PFAM); IPR006170 (G3DSA:1.10.238.GENE3D); IPR006170 (SUPERFAMILY)	F:GO:0005549	F:odorant binding
[INTERPRO, NO-BLAST]	comp10366_c0_seq1_WEIDE	---NA---	429									no IPS match	no IPS match	no IPS match
[INTERPRO, NO-BLAST]	comp10366_c0_seq2_WEIDE	---NA---	430									no IPS match	no IPS match	no IPS match
[INTERPRO, BLASTED, MAPPED, ANNOTATED]	comp10555_c0_seq1_WEIDE	cystinosin homolog	2072	10	7.88316e-162	77.5	1	C:GO:0016021	C:integral component of membrane			IPR006603 (SMART); IPR006603 (PFAM); IPR005282 (TIGRFAM); PTHR13131:SF11 (PANTHER); IPR005282 (PANTHER)	no GO terms	no GO terms
[INTERPRO, BLASTED, MAPPED, ANNOTATED]	comp11067_c0_seq1_WEIDE	esterase B1-like	1896	10	0.0	70.1	1	F:GO:0016787	F:hydrolase activity			IPR002018 (PFAM); IPR029058 (G3DSA:3.40.50.GENE3D); PTHR11559:SF262 (PANTHER); PTHR11559 (PANTHER); IPR029058 (SUPERFAMILY)	no GO terms	no GO terms
[INTERPRO, BLASTED]	comp11196_c0_seq1_WEIDE	PREDICTED: uncharacterized protein LOC108904829	1496	10	6.45151e-76	55.7						IPR015897 (SMART); G3DSA:3.90.1200.10 (GENE3D); IPR004119 (PFAM); PTHR11012:SF43 (PANTHER); PTHR11012 (PANTHER); IPR011009 (SUPERFAMILY)	no GO terms	no GO terms
[INTERPRO, BLASTED, MAPPED, ANNOTATED]	comp11632_c0_seq1_WEIDE	chitinase 3	1257	10	1.97841e-99	58.8	2	P:GO:0005975; F:GO:0008061	P:carbohydrate metabolic process; F:chitin binding			IPR011583 (SMART); IPR001223 (PFAM); G3DSA:3.20.20.80 (GENE3D); PTHR11177:SF294 (PANTHER); PTHR11177 (PANTHER); IPR017853 (SUPERFAMILY); IPR029070 (SUPERFAMILY)	P:GO:0005975; F:GO:0008061	P:carbohydrate metabolic process; F:chitin binding
[INTERPRO, BLASTED, MAPPED]	comp11677_c0_seq1_WEIDE	neuronal pentraxin receptor	1486	10	2.0837e-102	55.5	3	F:GO:0003824; F:GO:0005509; P:GO:0008152	F:catalytic activity; F:calcium ion binding; P:metabolic process			IPR001759 (PRINTS); IPR001759 (SMART); G3DSA:2.60.120.200 (GENE3D); IPR001759 (PFAM); mobidb-lite (MOBIDB_LITE); PTHR19277:SF138 (PANTHER); PTHR19277 (PANTHER); IPR013320 (SUPERFAMILY)	no GO terms	no GO terms
[INTERPRO, BLASTED, MAPPED, ANNOTATED]	comp11831_c0_seq1_WEIDE	UDP-glucuronosyltransferase 2B7-like	2841	10	0.0	72.6	2	F:GO:0016758; P:GO:0008152	F:transferase activity, transferring hexosyl groups; P:metabolic process			G3DSA:3.40.50.2000 (GENE3D); G3DSA:3.40.50.2000 (GENE3D); IPR002213 (PFAM); IPR002213 (PANTHER); PTHR11926:SF496 (PANTHER); SSF53756 (SUPERFAMILY)	F:GO:0016758; P:GO:0008152	F:transferase activity, transferring hexosyl groups; P:metabolic process
[INTERPRO, BLASTED, MAPPED, ANNOTATED]	comp12041_c0_seq1_WEIDE	ethylmalonyl- decarboxylase-like	1202	10	1.85998e-105	69.9	2	F:GO:0003824; P:GO:0008152	F:catalytic activity; P:metabolic process			G3DSA:3.90.226.10 (GENE3D); IPR001753 (PFAM); PTHR11941:SF117 (PANTHER); PTHR11941 (PANTHER); cd06558 (CDD); IPR029045 (SUPERFAMILY)	F:GO:0003824; P:GO:0008152	F:catalytic activity; P:metabolic process
[INTERPRO, BLASTED, MAPPED, ANNOTATED]	comp12306_c0_seq1_WEIDE	synaptic vesicle glyco 2B-like	3422	10	1.08597e-169	66.5	3	P:GO:0055085; F:GO:0022857; C:GO:0016021	P:transmembrane transport; F:transmembrane transporter activity; C:integral component of membrane			IPR005828 (PFAM); G3DSA:1.20.1250.20 (GENE3D); G3DSA:1.20.1250.20 (GENE3D); IPR011701 (PFAM); PTHR24064:SF308 (PANTHER); PTHR24064 (PANTHER); IPR020846 (PROSITE_PROFILES); IPR020846 (CDD); IPR020846 (SUPERFAMILY)	P:GO:0055085; F:GO:0022857; C:GO:0016021	P:transmembrane transport; F:transmembrane transporter activity; C:integral component of membrane
[INTERPRO, BLASTED, MAPPED, ANNOTATED]	comp12432_c0_seq1_WEIDE	glucose dehydrogenase [ quinone]-like	2141	10	0.0	64.1	3	F:GO:0016614; F:GO:0050660; P:GO:0055114	F:oxidoreductase activity, acting on CH-OH group of donors; F:flavin adenine dinucleotide binding; P:oxidation-reduction process			IPR007867 (PFAM); IPR012132 (PIRSF); IPR000172 (PFAM); G3DSA:4.10.450.10 (GENE3D); G3DSA:3.30.560.10 (GENE3D); IPR023753 (G3DSA:3.50.50.GENE3D); PTHR11552 (PANTHER); PTHR11552:SF176 (PANTHER); IPR023753 (SUPERFAMILY); SSF54373 (SUPERFAMILY)	F:GO:0016614; F:GO:0050660; F:GO:0016491; P:GO:0055114	F:oxidoreductase activity, acting on CH-OH group of donors; F:flavin adenine dinucleotide binding; F:oxidoreductase activity; P:oxidation-reduction process
[INTERPRO, BLASTED, ANNOTATED]	comp12594_c0_seq1_WEIDE	nucleocapsid	1477	10	7.30089e-19	48.3	2	F:GO:0003723; C:GO:0019013	F:RNA binding; C:viral nucleocapsid			IPR009522 (PFAM)	F:GO:0003723; C:GO:0019013	F:RNA binding; C:viral nucleocapsid
[INTERPRO, NO-BLAST]	comp12866_c0_seq1_WEIDE	---NA---	324									no IPS match	no IPS match	no IPS match
[INTERPRO, BLASTED, MAPPED, ANNOTATED]	comp12940_c0_seq1_WEIDE	cysteine-rich 2-binding	1920	10	0.0	71.2	3	P:GO:0042967; F:GO:0008080; P:GO:0035556	P:acyl-carrier-protein biosynthetic process; F:N-acetyltransferase activity; P:intracellular signal transduction			G3DSA:3.30.60.20 (GENE3D); G3DSA:3.40.630.30 (GENE3D); IPR000182 (PFAM); PTHR20916 (PANTHER); PTHR20916:SF7 (PANTHER); IPR000182 (PROSITE_PROFILES); IPR002219 (PROSITE_PROFILES); cd04301 (CDD); IPR011011 (SUPERFAMILY); IPR016181 (SUPERFAMILY)	F:GO:0008080; P:GO:0035556	F:N-acetyltransferase activity; P:intracellular signal transduction
[INTERPRO, BLASTED, ANNOTATED]	comp13454_c0_seq1_WEIDE	RNA-dependent RNA polymerase	7052	10	0.0	55.5	5	P:GO:0039694; P:GO:0006351; F:GO:0003968; P:GO:0006144; C:GO:0031379	P:viral RNA genome replication; P:transcription, DNA-templated; F:RNA-directed 5'-3' RNA polymerase activity; P:purine nucleobase metabolic process; C:RNA-directed RNA polymerase complex			IPR007322 (PFAM); mobidb-lite (MOBIDB_LITE); IPR007099 (PROSITE_PROFILES)	P:GO:0039694; P:GO:0006351; F:GO:0003968; P:GO:0019079	P:viral RNA genome replication; P:transcription, DNA-templated; F:RNA-directed 5'-3' RNA polymerase activity; P:viral genome replication
[INTERPRO, BLASTED, MAPPED, ANNOTATED]	comp13632_c0_seq1_WEIDE	general odorant-binding 83a-like	1337	10	4.55928e-22	59.0	1	F:GO:0005549	F:odorant binding			IPR006170 (SMART); IPR006170 (PFAM); IPR006170 (G3DSA:1.10.238.GENE3D); PTHR11857:SF37 (PANTHER); PTHR11857 (PANTHER); IPR006170 (SUPERFAMILY)	F:GO:0005549	F:odorant binding
[INTERPRO, BLASTED, MAPPED, ANNOTATED]	comp13763_c0_seq1_WEIDE	glycine receptor subunit alpha-4 isoform X1	1718	10	0.0	79.3	3	P:GO:0006811; C:GO:0016021; F:GO:0005230	P:ion transport; C:integral component of membrane; F:extracellular ligand-gated ion channel activity			IPR006201 (PRINTS); IPR006028 (PRINTS); G3DSA:1.20.58.390 (GENE3D); IPR006202 (PFAM); IPR006202 (G3DSA:2.70.170.GENE3D); IPR006029 (PFAM); PTHR18945:SF703 (PANTHER); IPR006201 (PANTHER); IPR006029 (SUPERFAMILY); IPR006202 (SUPERFAMILY)	F:GO:0005216; P:GO:0006811; C:GO:0016021; F:GO:0005230	F:ion channel activity; P:ion transport; C:integral component of membrane; F:extracellular ligand-gated ion channel activity
[INTERPRO, NO-BLAST]	comp13880_c0_seq1_WEIDE	---NA---	602									no IPS match	no IPS match	no IPS match
[INTERPRO, BLASTED, MAPPED, ANNOTATED]	comp13932_c0_seq1_WEIDE	Mast cell protease 6	1302	10	4.11757e-94	65.4	2	P:GO:0006508; F:GO:0004252	P:proteolysis; F:serine-type endopeptidase activity			IPR001314 (PRINTS); IPR001254 (SMART); G3DSA:2.40.10.10 (GENE3D); G3DSA:2.40.10.10 (GENE3D); G3DSA:2.40.10.10 (GENE3D); IPR001254 (PFAM); PTHR24256 (PANTHER); PTHR24256:SF355 (PANTHER); IPR001254 (PROSITE_PROFILES); IPR001254 (CDD); IPR009003 (SUPERFAMILY)	P:GO:0006508; F:GO:0004252	P:proteolysis; F:serine-type endopeptidase activity
[INTERPRO, BLASTED, MAPPED]	comp14115_c0_seq1_WEIDE	DNA damage-regulated autophagy modulator 2-like	923	10	6.71137e-62	63.8	2	C:GO:0016020; C:GO:0016021	C:membrane; C:integral component of membrane			IPR019402 (PFAM); PTHR21324 (PANTHER)	no GO terms	no GO terms
[INTERPRO, BLASTED, MAPPED]	comp14390_c0_seq1_WEIDE	lethal(2)essential for life-like	364	10	0.430357	80.4	1	F:GO:0005212	F:structural constituent of eye lens			mobidb-lite (MOBIDB_LITE)	no GO terms	no GO terms
[INTERPRO, BLASTED, MAPPED, ANNOTATED]	comp14548_c0_seq1_WEIDE	sodium-independent sulfate anion transporter-like isoform X1	2577	10	0.0	78.5	4	P:GO:0008272; F:GO:0008271; P:GO:0055085; C:GO:0016021	P:sulfate transport; F:secondary active sulfate transmembrane transporter activity; P:transmembrane transport; C:integral component of membrane			IPR011547 (PFAM); IPR002645 (G3DSA:3.30.750.GENE3D); IPR002645 (PFAM); mobidb-lite (MOBIDB_LITE); IPR001902 (PANTHER); PTHR11814:SF128 (PANTHER); cd07042 (CDD); IPR002645 (SUPERFAMILY)	P:GO:0008272; F:GO:0008271; P:GO:0055085; C:GO:0016020; C:GO:0016021; F:GO:0015116	P:sulfate transport; F:secondary active sulfate transmembrane transporter activity; P:transmembrane transport; C:membrane; C:integral component of membrane; F:sulfate transmembrane transporter activity
[INTERPRO, BLASTED]	comp14591_c0_seq1_WEIDE	lethal(2)essential for life-like	510	10	6.53084e-29	63.7						IPR001436 (PRINTS); IPR002068 (PFAM); IPR008978 (G3DSA:2.60.40.GENE3D); PTHR11527:SF206 (PANTHER); IPR031107 (PANTHER); IPR002068 (PROSITE_PROFILES); cd06526 (CDD); IPR008978 (SUPERFAMILY)	no GO terms	no GO terms
[INTERPRO, BLASTED, MAPPED]	comp14997_c0_seq1_WEIDE	dnahel 2	2231	10	3.4886e-160	56.3	10	F:GO:0000166; P:GO:0006281; F:GO:0005524; F:GO:0003678; P:GO:0032508; P:GO:0006310; P:GO:0000723; F:GO:0004386; P:GO:0006974; F:GO:0016787	F:nucleotide binding; P:DNA repair; F:ATP binding; F:DNA helicase activity; P:DNA duplex unwinding; P:DNA recombination; P:telomere maintenance; F:helicase activity; P:cellular response to DNA damage stimulus; F:hydrolase activity			G3DSA:3.40.50.300 (GENE3D); IPR027417 (SUPERFAMILY)	no GO terms	no GO terms
[INTERPRO, NO-BLAST]	comp15148_c0_seq1_WEIDE	---NA---	538									no IPS match	no IPS match	no IPS match
[INTERPRO, BLASTED, MAPPED, ANNOTATED]	comp15192_c0_seq1_WEIDE	Gag-Pol poly	3380	10	0.0	56.3	2	F:GO:0003676; P:GO:0015074	F:nucleic acid binding; P:DNA integration			IPR013103 (PFAM); IPR001584 (PFAM); IPR025724 (PFAM); IPR012337 (G3DSA:3.30.420.GENE3D); mobidb-lite (MOBIDB_LITE); PTHR11439 (PANTHER); PTHR11439:SF198 (PANTHER); IPR001584 (PROSITE_PROFILES); cd09272 (CDD); IPR012337 (SUPERFAMILY); SSF56672 (SUPERFAMILY)	F:GO:0003676; P:GO:0015074	F:nucleic acid binding; P:DNA integration
[INTERPRO, NO-BLAST]	comp15292_c0_seq1_WEIDE	---NA---	921									no IPS match	no IPS match	no IPS match
[INTERPRO, BLASTED, MAPPED, ANNOTATED]	comp15644_c0_seq1_WEIDE	MAP kinase-interacting serine threonine- kinase 1-like	1726	10	0.0	87.3	3	F:GO:0005524; F:GO:0004672; P:GO:0006468	F:ATP binding; F:protein kinase activity; P:protein phosphorylation			IPR000719 (SMART); G3DSA:1.10.510.10 (GENE3D); G3DSA:3.30.200.20 (GENE3D); IPR000719 (PFAM); mobidb-lite (MOBIDB_LITE); PTHR24349:SF202 (PANTHER); PTHR24349 (PANTHER); IPR000719 (PROSITE_PROFILES); IPR011009 (SUPERFAMILY)	F:GO:0005524; F:GO:0004672; P:GO:0006468	F:ATP binding; F:protein kinase activity; P:protein phosphorylation
[INTERPRO, BLASTED, ANNOTATED]	comp16299_c0_seq1_WEIDE	PREDICTED: uncharacterized protein LOC105202640	903	10	5.00543e-79	75.0	1	F:GO:0003676	F:nucleic acid binding			IPR012337 (G3DSA:3.30.420.GENE3D); mobidb-lite (MOBIDB_LITE); PTHR22955 (PANTHER); PTHR22955:SF47 (PANTHER); IPR012337 (SUPERFAMILY)	F:GO:0003676	F:nucleic acid binding
[INTERPRO, BLASTED, MAPPED, ANNOTATED]	comp1656_c0_seq1_WEIDE	Copia	408	10	1.92175e-18	77.2	3	F:GO:0003676; F:GO:0008270; P:GO:0015074	F:nucleic acid binding; F:zinc ion binding; P:DNA integration			no IPS match	no IPS match	no IPS match
[INTERPRO, BLASTED, MAPPED, ANNOTATED]	comp17460_c0_seq1_WEIDE	pickpocket 28-like	2107	10	3.14649e-158	61.0	3	P:GO:0006814; C:GO:0016020; F:GO:0005272	P:sodium ion transport; C:membrane; F:sodium channel activity			IPR001873 (PRINTS); G3DSA:2.60.470.10 (GENE3D); IPR001873 (PFAM); G3DSA:1.10.287.770 (GENE3D); PTHR11690:SF191 (PANTHER); IPR001873 (PANTHER)	P:GO:0006814; F:GO:0005272; C:GO:0016020	P:sodium ion transport; F:sodium channel activity; C:membrane
[INTERPRO, NO-BLAST]	comp17493_c0_seq1_WEIDE	---NA---	379									no IPS match	no IPS match	no IPS match
[INTERPRO, BLASTED, MAPPED, ANNOTATED]	comp17590_c0_seq1_WEIDE	gag-pol poly	2411	10	0.0	62.8	1	F:GO:0003676	F:nucleic acid binding			IPR012337 (G3DSA:3.30.420.GENE3D); IPR013103 (PFAM); PTHR11439:SF224 (PANTHER); PTHR11439 (PANTHER); cd09272 (CDD); SSF56672 (SUPERFAMILY)	F:GO:0003676	F:nucleic acid binding
[INTERPRO, BLASTED]	comp18277_c0_seq1_WEIDE	PREDICTED: uncharacterized protein LOC108908825	728	8	3.81885e-06	56.0						no IPS match	no IPS match	no IPS match
[INTERPRO, NO-BLAST]	comp18543_c0_seq1_WEIDE	---NA---	350									no IPS match	no IPS match	no IPS match
[INTERPRO, BLASTED, ANNOTATED]	comp19652_c0_seq1_WEIDE	PREDICTED: uncharacterized protein LOC105840305	1449	10	5.10608e-152	74.1	2	F:GO:0003676; P:GO:0015074	F:nucleic acid binding; P:DNA integration			IPR001584 (PFAM); IPR012337 (G3DSA:3.30.420.GENE3D); PTHR22955 (PANTHER); PTHR22955:SF47 (PANTHER); IPR001584 (PROSITE_PROFILES); IPR012337 (SUPERFAMILY)	F:GO:0003676; P:GO:0015074	F:nucleic acid binding; P:DNA integration
[INTERPRO, BLASTED, MAPPED]	comp22033_c0_seq1_WEIDE	PREDICTED: uncharacterized protein LOC109537536 isoform X1	1235	10	4.29253e-39	59.6	6	F:GO:0003676; C:GO:0005634; F:GO:0008270; F:GO:0046872; C:GO:0016020; C:GO:0016021	F:nucleic acid binding; C:nucleus; F:zinc ion binding; F:metal ion binding; C:membrane; C:integral component of membrane			PTHR39959:SF3 (PANTHER); PTHR39959 (PANTHER)	no GO terms	no GO terms
[INTERPRO, BLASTED, MAPPED, ANNOTATED]	comp2534_c0_seq1_WEIDE	multidrug resistance-associated 4-like	3930	10	0.0	70.9	4	F:GO:0005524; F:GO:0042626; P:GO:0055085; C:GO:0016021	F:ATP binding; F:ATPase activity, coupled to transmembrane movement of substances; P:transmembrane transport; C:integral component of membrane			IPR003593 (SMART); G3DSA:1.20.1560.10 (GENE3D); G3DSA:3.40.50.300 (GENE3D); IPR003439 (PFAM); IPR011527 (PFAM); G3DSA:3.40.50.300 (GENE3D); G3DSA:1.20.1560.10 (GENE3D); PTHR24223 (PANTHER); PTHR24223:SF268 (PANTHER); IPR011527 (PROSITE_PROFILES); IPR011527 (PROSITE_PROFILES); IPR003439 (PROSITE_PROFILES); IPR003439 (PROSITE_PROFILES); cd03244 (CDD); cd03250 (CDD); IPR027417 (SUPERFAMILY); IPR0274…	F:GO:0016887; F:GO:0005524; F:GO:0042626; P:GO:0055085; C:GO:0016021; P:GO:0006810	F:ATPase activity; F:ATP binding; F:ATPase activity, coupled to transmembrane movement of substances; P:transmembrane transport; C:integral component of membrane; P:transport
[INTERPRO, BLASTED, MAPPED, ANNOTATED]	comp2565_c1_seq1_WEIDE	facilitated trehalose transporter Tret1-like	1442	10	0.0	77.7	3	P:GO:0055085; F:GO:0022857; C:GO:0016021	P:transmembrane transport; F:transmembrane transporter activity; C:integral component of membrane			IPR005828 (PFAM); G3DSA:1.20.1250.20 (GENE3D); G3DSA:1.20.1250.20 (GENE3D); PTHR23500 (PANTHER); PTHR23500:SF304 (PANTHER); IPR020846 (PROSITE_PROFILES); IPR020846 (CDD); IPR020846 (SUPERFAMILY)	P:GO:0055085; F:GO:0022857; C:GO:0016021	P:transmembrane transport; F:transmembrane transporter activity; C:integral component of membrane
[INTERPRO, BLASTED]	comp2872_c0_seq1_WEIDE	juvenile hormone-inducible	1390	10	4.55097e-59	58.7						IPR015897 (SMART); IPR004119 (PFAM); G3DSA:3.90.1200.10 (GENE3D); PTHR11012 (PANTHER); PTHR11012:SF43 (PANTHER); IPR011009 (SUPERFAMILY)	no GO terms	no GO terms
[INTERPRO, BLASTED]	comp2872_c1_seq1_WEIDE	juvenile hormone-inducible	499	10	2.85012e-52	64.9						IPR004119 (PFAM); PTHR11012 (PANTHER); PTHR11012:SF43 (PANTHER)	no GO terms	no GO terms
[INTERPRO, BLASTED, ANNOTATED]	comp3206_c0_seq1_WEIDE	UDP-glucuronosyltransferase 1-8-like	1801	10	0.0	67.5	2	F:GO:0016758; P:GO:0008152	F:transferase activity, transferring hexosyl groups; P:metabolic process			G3DSA:3.40.50.2000 (GENE3D); IPR002213 (PFAM); G3DSA:3.40.50.2000 (GENE3D); IPR002213 (PANTHER); PTHR11926:SF498 (PANTHER); SSF53756 (SUPERFAMILY)	F:GO:0016758; P:GO:0008152	F:transferase activity, transferring hexosyl groups; P:metabolic process
[INTERPRO, BLASTED, MAPPED, ANNOTATED]	comp3297_c0_seq1_WEIDE	ester hydrolase C11orf54 homolog isoform X2	1058	10	7.26663e-120	77.4	1	C:GO:0005634	C:nucleus			IPR015021 (SMART); IPR015021 (PFAM); IPR015021 (PANTHER); SSF117856 (SUPERFAMILY)	C:GO:0005634	C:nucleus
[INTERPRO, BLASTED, ANNOTATED]	comp3979_c0_seq1_WEIDE	insulin-like growth factor-binding complex acid labile subunit	3430	10	0.0	72.1	1	F:GO:0005515	F:protein binding			IPR003591 (SMART); SM00364 (SMART); IPR032675 (G3DSA:3.80.10.GENE3D); IPR032675 (G3DSA:3.80.10.GENE3D); G3DSA:1.10.287.510 (GENE3D); IPR032675 (G3DSA:3.80.10.GENE3D); IPR001611 (PFAM); mobidb-lite (MOBIDB_LITE); PTHR24373 (PANTHER); IPR001611 (PROSITE_PROFILES); IPR001611 (PROSITE_PROFILES); IPR001611 (PROSITE_PROFILES); IPR001611 (PROSITE_PROFILES); IPR001611 (PROSITE_PROFILES); IPR001611 (PROSI…	F:GO:0005515	F:protein binding
[INTERPRO, BLASTED, MAPPED, ANNOTATED]	comp4156_c0_seq1_WEIDE	tyrosine recombinase xerC	1561	10	2.09867e-123	66.7	3	F:GO:0003677; P:GO:0006310; P:GO:0015074	F:DNA binding; P:DNA recombination; P:DNA integration			IPR002104 (PFAM); IPR023109 (G3DSA:1.10.150.GENE3D); IPR013762 (G3DSA:1.10.443.GENE3D); PTHR31660:SF81 (PANTHER); PTHR31660 (PANTHER); cd00397 (CDD); IPR011010 (SUPERFAMILY)	F:GO:0003677; P:GO:0006310; P:GO:0015074	F:DNA binding; P:DNA recombination; P:DNA integration
[INTERPRO, BLASTED, MAPPED, ANNOTATED]	comp4156_c0_seq2_WEIDE	tyrosine recombinase xerC	1771	10	2.00706e-122	66.7	3	F:GO:0003677; P:GO:0006310; P:GO:0015074	F:DNA binding; P:DNA recombination; P:DNA integration			IPR002104 (PFAM); IPR023109 (G3DSA:1.10.150.GENE3D); IPR013762 (G3DSA:1.10.443.GENE3D); PTHR31660:SF81 (PANTHER); PTHR31660 (PANTHER); cd00397 (CDD); IPR011010 (SUPERFAMILY)	F:GO:0003677; P:GO:0015074; P:GO:0006310	F:DNA binding; P:DNA integration; P:DNA recombination
[INTERPRO, NO-BLAST]	comp4556_c0_seq1_WEIDE	---NA---	1752									no IPS match	no IPS match	no IPS match
[INTERPRO, NO-BLAST]	comp4556_c0_seq2_WEIDE	---NA---	2031									no IPS match	no IPS match	no IPS match
[INTERPRO, BLASTED]	comp4966_c0_seq1_WEIDE	Circadian clock-controlled	899	10	6.79265e-88	60.7						IPR010562 (SMART); G3DSA:3.15.10.10 (GENE3D); IPR010562 (PFAM); PTHR11008:SF31 (PANTHER); PTHR11008 (PANTHER)	no GO terms	no GO terms
[INTERPRO, BLASTED, MAPPED, ANNOTATED]	comp5163_c0_seq3_WEIDE	calcium calmodulin-dependent kinase kinase 1 isoform X2	2148	10	0.0	74.8	3	F:GO:0005524; F:GO:0004672; P:GO:0006468	F:ATP binding; F:protein kinase activity; P:protein phosphorylation			IPR000719 (SMART); G3DSA:1.10.510.10 (GENE3D); G3DSA:3.30.200.20 (GENE3D); IPR000719 (PFAM); mobidb-lite (MOBIDB_LITE); mobidb-lite (MOBIDB_LITE); IPR020636 (PANTHER); PTHR24347:SF266 (PANTHER); IPR000719 (PROSITE_PROFILES); IPR011009 (SUPERFAMILY)	F:GO:0005524; F:GO:0004672; P:GO:0006468	F:ATP binding; F:protein kinase activity; P:protein phosphorylation
[INTERPRO, BLASTED, MAPPED, ANNOTATED]	comp5459_c0_seq1_WEIDE	L-lactate dehydrogenase isoform X4	1928	10	0.0	87.2	6	P:GO:0006094; F:GO:0004459; C:GO:0005737; P:GO:0006096; P:GO:0055114; P:GO:0006534	P:gluconeogenesis; F:L-lactate dehydrogenase activity; C:cytoplasm; P:glycolytic process; P:oxidation-reduction process; P:cysteine metabolic process			IPR001557 (PRINTS); IPR022383 (PFAM); IPR001236 (PFAM); IPR011304 (TIGRFAM); G3DSA:3.90.110.10 (GENE3D); G3DSA:3.40.50.720 (GENE3D); IPR001557 (PIRSF); PTHR43128 (PANTHER); PS51257 (PROSITE_PROFILES); IPR011304 (HAMAP); cd05293 (CDD); IPR015955 (SUPERFAMILY); IPR016040 (SUPERFAMILY)	P:GO:0005975; F:GO:0004459; F:GO:0016616; F:GO:0016491; C:GO:0005737; F:GO:0003824; P:GO:0055114; P:GO:0019752	P:carbohydrate metabolic process; F:L-lactate dehydrogenase activity; F:oxidoreductase activity, acting on the CH-OH group of donors, NAD or NADP as acceptor; F:oxidoreductase activity; C:cytoplasm; F:catalytic activity; P:oxidation-reduction process; P:carboxylic acid metabolic process
[INTERPRO, BLASTED, MAPPED, ANNOTATED]	comp5459_c0_seq2_WEIDE	L-lactate dehydrogenase isoform X2	1418	10	0.0	86.4	6	P:GO:0006094; F:GO:0004459; C:GO:0005737; P:GO:0006096; P:GO:0055114; P:GO:0006534	P:gluconeogenesis; F:L-lactate dehydrogenase activity; C:cytoplasm; P:glycolytic process; P:oxidation-reduction process; P:cysteine metabolic process			IPR001557 (PRINTS); IPR001236 (PFAM); G3DSA:3.90.110.10 (GENE3D); IPR011304 (TIGRFAM); G3DSA:3.40.50.720 (GENE3D); IPR001557 (PIRSF); IPR022383 (PFAM); PTHR43128 (PANTHER); PS51257 (PROSITE_PROFILES); IPR011304 (HAMAP); cd05293 (CDD); IPR016040 (SUPERFAMILY); IPR015955 (SUPERFAMILY)	P:GO:0005975; F:GO:0004459; F:GO:0016616; F:GO:0016491; C:GO:0005737; F:GO:0003824; P:GO:0055114; P:GO:0019752	P:carbohydrate metabolic process; F:L-lactate dehydrogenase activity; F:oxidoreductase activity, acting on the CH-OH group of donors, NAD or NADP as acceptor; F:oxidoreductase activity; C:cytoplasm; F:catalytic activity; P:oxidation-reduction process; P:carboxylic acid metabolic process
[INTERPRO, BLASTED, MAPPED, ANNOTATED]	comp5459_c0_seq3_WEIDE	L-lactate dehydrogenase isoform X2	1626	10	0.0	86.4	6	P:GO:0006094; F:GO:0004459; C:GO:0005737; P:GO:0006096; P:GO:0055114; P:GO:0006534	P:gluconeogenesis; F:L-lactate dehydrogenase activity; C:cytoplasm; P:glycolytic process; P:oxidation-reduction process; P:cysteine metabolic process			IPR001557 (PRINTS); G3DSA:3.40.50.720 (GENE3D); IPR022383 (PFAM); IPR001236 (PFAM); G3DSA:3.90.110.10 (GENE3D); IPR011304 (TIGRFAM); IPR001557 (PIRSF); PTHR43128 (PANTHER); PS51257 (PROSITE_PROFILES); IPR011304 (HAMAP); cd05293 (CDD); IPR016040 (SUPERFAMILY); IPR015955 (SUPERFAMILY)	P:GO:0005975; F:GO:0004459; F:GO:0016616; F:GO:0016491; C:GO:0005737; F:GO:0003824; P:GO:0055114; P:GO:0019752	P:carbohydrate metabolic process; F:L-lactate dehydrogenase activity; F:oxidoreductase activity, acting on the CH-OH group of donors, NAD or NADP as acceptor; F:oxidoreductase activity; C:cytoplasm; F:catalytic activity; P:oxidation-reduction process; P:carboxylic acid metabolic process
[INTERPRO, BLASTED, MAPPED, ANNOTATED]	comp5540_c0_seq2_WEIDE	sodium bicarbonate cotransporter 3 isoform X3	4159	10	0.0	84.8	4	C:GO:0016021; F:GO:0005452; P:GO:0006821; P:GO:0015701	C:integral component of membrane; F:inorganic anion exchanger activity; P:chloride transport; P:bicarbonate transport			IPR003024 (PRINTS); IPR003020 (PRINTS); IPR011531 (PFAM); IPR013769 (PFAM); IPR016152 (G3DSA:3.40.930.GENE3D); IPR003020 (TIGRFAM); G3DSA:1.10.287.570 (GENE3D); mobidb-lite (MOBIDB_LITE); IPR003020 (PANTHER); PTHR11453:SF54 (PANTHER); IPR016152 (SUPERFAMILY)	C:GO:0016020; F:GO:0008509; C:GO:0016021; F:GO:0005452; P:GO:0006820; P:GO:0006810; F:GO:0005215	C:membrane; F:anion transmembrane transporter activity; C:integral component of membrane; F:inorganic anion exchanger activity; P:anion transport; P:transport; F:transporter activity
[INTERPRO, BLASTED, MAPPED, ANNOTATED]	comp5930_c0_seq1_WEIDE	cytochrome P450 6BQ11	1832	10	0.0	74.0	4	F:GO:0005506; F:GO:0016705; P:GO:0055114; F:GO:0020037	F:iron ion binding; F:oxidoreductase activity, acting on paired donors, with incorporation or reduction of molecular oxygen; P:oxidation-reduction process; F:heme binding			IPR001128 (PRINTS); IPR002401 (PRINTS); IPR001128 (PFAM); G3DSA:1.10.630.10 (GENE3D); PTHR24292 (PANTHER); PTHR24292:SF75 (PANTHER); IPR001128 (SUPERFAMILY)	F:GO:0016705; F:GO:0005506; P:GO:0055114; F:GO:0020037	F:oxidoreductase activity, acting on paired donors, with incorporation or reduction of molecular oxygen; F:iron ion binding; P:oxidation-reduction process; F:heme binding
[INTERPRO, BLASTED, MAPPED]	comp6273_c1_seq1_WEIDE	RNA-directed DNA polymerase from transposon BS	2196	10	0.0	63.7	4	F:GO:0008270; F:GO:0046872; P:GO:0035556; C:GO:0005622	F:zinc ion binding; F:metal ion binding; P:intracellular signal transduction; C:intracellular			G3DSA:3.30.70.270 (GENE3D); IPR000477 (PFAM); PTHR19446:SF411 (PANTHER); PTHR19446 (PANTHER); IPR000477 (PROSITE_PROFILES); cd01650 (CDD); SSF56672 (SUPERFAMILY)	no GO terms	no GO terms
[INTERPRO, BLASTED, MAPPED]	comp6356_c1_seq1_WEIDE	Bv80 Bb-	2200	10	9.05567	59.6	3	F:GO:0008270; F:GO:0004181; P:GO:0006508	F:zinc ion binding; F:metallocarboxypeptidase activity; P:proteolysis			no IPS match	no IPS match	no IPS match
[INTERPRO, BLASTED, MAPPED]	comp6377_c1_seq2_WEIDE	anoctamin-4 isoform X2	1838	10	2.07709e-130	57.4	3	C:GO:0016020; C:GO:0016021; F:GO:0046983	C:membrane; C:integral component of membrane; F:protein dimerization activity			IPR007632 (PFAM); mobidb-lite (MOBIDB_LITE); PTHR12308:SF60 (PANTHER); IPR007632 (PANTHER)	no GO terms	no GO terms
[INTERPRO, BLASTED, MAPPED, ANNOTATED]	comp6587_c0_seq1_WEIDE	odorant binding 12	1202	10	0.120434	48.0	1	F:GO:0005549	F:odorant binding			IPR006170 (PFAM); IPR006170 (G3DSA:1.10.238.GENE3D); IPR006170 (SUPERFAMILY)	F:GO:0005549	F:odorant binding
[INTERPRO, BLASTED, MAPPED, ANNOTATED]	comp6834_c0_seq2_WEIDE	Glucose dehydrogenase [ quinone]	1328	10	8.9037e-14	68.4	2	F:GO:0016614; P:GO:0055114	F:oxidoreductase activity, acting on CH-OH group of donors; P:oxidation-reduction process			IPR023753 (G3DSA:3.50.50.GENE3D); IPR007867 (PFAM); PTHR11552 (PANTHER); IPR023753 (SUPERFAMILY)	F:GO:0016614; F:GO:0016491; P:GO:0055114	F:oxidoreductase activity, acting on CH-OH group of donors; F:oxidoreductase activity; P:oxidation-reduction process
[INTERPRO, BLASTED]	comp6861_c0_seq3_WEIDE	alpha-tocopherol transfer -like	1373	1	0.0165075	70.0						no IPS match	no IPS match	no IPS match
[INTERPRO, BLASTED, MAPPED, ANNOTATED]	comp6861_c0_seq4_WEIDE	alpha-tocopherol transfer -like	1844	10	1.0311e-94	56.0	3	P:GO:0006810; C:GO:0005622; F:GO:0005215	P:transport; C:intracellular; F:transporter activity			IPR001071 (PRINTS); IPR001251 (SMART); IPR001251 (PFAM); IPR001251 (G3DSA:3.40.525.GENE3D); PTHR10174:SF188 (PANTHER); PTHR10174 (PANTHER); IPR001251 (PROSITE_PROFILES); IPR001251 (CDD); IPR001251 (SUPERFAMILY)	P:GO:0006810; F:GO:0005215; C:GO:0005622	P:transport; F:transporter activity; C:intracellular
[INTERPRO, BLASTED, ANNOTATED]	comp6870_c1_seq1_WEIDE	uncharacterized protein LOC101882691 isoform X1	3743	10	1.14298e-88	53.0	1	F:GO:0003676	F:nucleic acid binding			IPR013087 (SMART); G3DSA:2.160.10.10 (GENE3D); PTHR31912 (PANTHER); PTHR31912:SF21 (PANTHER); IPR013087 (PROSITE_PROFILES)	F:GO:0003676	F:nucleic acid binding
[INTERPRO, BLASTED, MAPPED]	comp6870_c1_seq3_WEIDE	Envelope fusion	2885	10	2.2452e-73	49.8	2	C:GO:0016020; C:GO:0016021	C:membrane; C:integral component of membrane			IPR022048 (PFAM)	no GO terms	no GO terms
[INTERPRO, BLASTED]	comp6883_c0_seq1_WEIDE	hypothetical protein EAG_12400, partial	1049	1	0.0666898	87.0						no IPS match	no IPS match	no IPS match
[INTERPRO, NO-BLAST]	comp6883_c0_seq2_WEIDE	---NA---	1155									no IPS match	no IPS match	no IPS match
[INTERPRO, NO-BLAST]	comp6883_c0_seq3_WEIDE	---NA---	912									no IPS match	no IPS match	no IPS match
[INTERPRO, BLASTED, MAPPED]	comp6893_c0_seq1_WEIDE	carbonic anhydrase 1	4536	10	4.78822e-78	63.0	7	F:GO:0008270; P:GO:0006614; C:GO:0048500; F:GO:0046872; F:GO:0008312; F:GO:0004089; P:GO:0006730	F:zinc ion binding; P:SRP-dependent cotranslational protein targeting to membrane; C:signal recognition particle; F:metal ion binding; F:7S RNA binding; F:carbonate dehydratase activity; P:one-carbon metabolic process			IPR001148 (SMART); IPR001148 (G3DSA:3.10.200.GENE3D); IPR001148 (PFAM); IPR023561 (PANTHER); PTHR18952:SF130 (PANTHER); IPR001148 (PROSITE_PROFILES); cd00326 (CDD); IPR001148 (SUPERFAMILY)	no GO terms	no GO terms
[INTERPRO, BLASTED, MAPPED]	comp6893_c0_seq3_WEIDE	carbonic anhydrase 1	2414	10	3.4436e-82	63.0	7	F:GO:0008270; P:GO:0006614; C:GO:0048500; F:GO:0046872; F:GO:0008312; F:GO:0004089; P:GO:0006730	F:zinc ion binding; P:SRP-dependent cotranslational protein targeting to membrane; C:signal recognition particle; F:metal ion binding; F:7S RNA binding; F:carbonate dehydratase activity; P:one-carbon metabolic process			IPR001148 (SMART); IPR001148 (G3DSA:3.10.200.GENE3D); IPR001148 (PFAM); PTHR18952:SF130 (PANTHER); IPR023561 (PANTHER); IPR001148 (PROSITE_PROFILES); cd00326 (CDD); IPR001148 (SUPERFAMILY)	no GO terms	no GO terms
[INTERPRO, BLASTED]	comp6985_c0_seq3_WEIDE	run domain Beclin-1-interacting and cysteine-rich domain-containing	1903	10	1.91505e-152	80.8						IPR025258 (SMART); IPR025258 (PFAM); mobidb-lite (MOBIDB_LITE); PTHR12326 (PANTHER); PTHR12326:SF23 (PANTHER)	no GO terms	no GO terms
[INTERPRO, BLASTED, MAPPED, ANNOTATED]	comp6985_c0_seq5_WEIDE	G2 mitotic-specific cyclin-B3 isoform X1	4625	10	0.0	77.6	4	C:GO:0005634; F:GO:0019901; P:GO:0010389; P:GO:0000079	C:nucleus; F:protein kinase binding; P:regulation of G2/M transition of mitotic cell cycle; P:regulation of cyclin-dependent protein serine/threonine kinase activity			IPR004367 (SMART); IPR013763 (SMART); IPR013763 (G3DSA:1.10.472.GENE3D); IPR013763 (G3DSA:1.10.472.GENE3D); PIRSF001771 (PIRSF); IPR004367 (PFAM); IPR006671 (PFAM); mobidb-lite (MOBIDB_LITE); IPR015452 (PTHR10177:PANTHER); PTHR10177 (PANTHER); IPR013763 (CDD); IPR013763 (CDD); IPR013763 (SUPERFAMILY); IPR013763 (SUPERFAMILY)	C:GO:0005634; F:GO:0019901; P:GO:0010389; P:GO:0000079	C:nucleus; F:protein kinase binding; P:regulation of G2/M transition of mitotic cell cycle; P:regulation of cyclin-dependent protein serine/threonine kinase activity
[INTERPRO, BLASTED, MAPPED, ANNOTATED]	comp6992_c0_seq5_WEIDE	glycoside hydrolase family 28	2060	10	0.0	82.5	3	F:GO:0004650; P:GO:0005982; P:GO:0005985	F:polygalacturonase activity; P:starch metabolic process; P:sucrose metabolic process			IPR006626 (SMART); IPR012334 (G3DSA:2.160.20.GENE3D); IPR000743 (PFAM); PTHR31884 (PANTHER); IPR011050 (SUPERFAMILY)	P:GO:0005975; F:GO:0004650	P:carbohydrate metabolic process; F:polygalacturonase activity
[INTERPRO, BLASTED, MAPPED, ANNOTATED]	comp6992_c0_seq7_WEIDE	glycoside hydrolase family 28	2061	10	0.0	82.5	3	F:GO:0004650; P:GO:0005982; P:GO:0005985	F:polygalacturonase activity; P:starch metabolic process; P:sucrose metabolic process			IPR006626 (SMART); IPR012334 (G3DSA:2.160.20.GENE3D); IPR000743 (PFAM); PTHR31884 (PANTHER); IPR011050 (SUPERFAMILY)	P:GO:0005975; F:GO:0004650	P:carbohydrate metabolic process; F:polygalacturonase activity
[INTERPRO, BLASTED, MAPPED, ANNOTATED]	comp6995_c0_seq1_WEIDE	methionine-R-sulfoxide reductase B1 isoform X2	997	10	5.6578e-79	88.1	4	P:GO:0030091; P:GO:0006979; P:GO:0055114; F:GO:0033743	P:protein repair; P:response to oxidative stress; P:oxidation-reduction process; F:peptide-methionine (R)-S-oxide reductase activity			IPR002579 (TIGRFAM); G3DSA:2.170.150.20 (GENE3D); IPR002579 (PFAM); PTHR10173:SF44 (PANTHER); IPR028427 (PANTHER); IPR002579 (PROSITE_PROFILES); IPR011057 (SUPERFAMILY)	P:GO:0030091; P:GO:0006979; F:GO:0016671; P:GO:0055114; F:GO:0033743	P:protein repair; P:response to oxidative stress; F:oxidoreductase activity, acting on a sulfur group of donors, disulfide as acceptor; P:oxidation-reduction process; F:peptide-methionine (R)-S-oxide reductase activity
[INTERPRO, BLASTED, MAPPED, ANNOTATED]	comp6995_c0_seq2_WEIDE	methionine-R-sulfoxide reductase B1 isoform X2	1081	10	1.96452e-74	88.2	4	P:GO:0030091; P:GO:0006979; P:GO:0055114; F:GO:0033743	P:protein repair; P:response to oxidative stress; P:oxidation-reduction process; F:peptide-methionine (R)-S-oxide reductase activity			IPR002579 (TIGRFAM); IPR002579 (PFAM); G3DSA:2.170.150.20 (GENE3D); IPR028427 (PANTHER); PTHR10173:SF44 (PANTHER); IPR002579 (PROSITE_PROFILES); IPR011057 (SUPERFAMILY)	P:GO:0030091; P:GO:0006979; F:GO:0016671; P:GO:0055114; F:GO:0033743	P:protein repair; P:response to oxidative stress; F:oxidoreductase activity, acting on a sulfur group of donors, disulfide as acceptor; P:oxidation-reduction process; F:peptide-methionine (R)-S-oxide reductase activity
[INTERPRO, BLASTED, MAPPED, ANNOTATED]	comp7002_c2_seq1_WEIDE	tetraspanin-5 isoform X1	4480	10	1.00841e-110	92.3	1	C:GO:0016021	C:integral component of membrane			IPR000301 (PRINTS); IPR000301 (PIRSF); IPR018499 (PFAM); IPR008952 (G3DSA:1.10.1450.GENE3D); PTHR19282 (PANTHER); PTHR19282:SF324 (PANTHER); IPR008952 (SUPERFAMILY)	C:GO:0016021	C:integral component of membrane
[INTERPRO, BLASTED, MAPPED]	comp7004_c3_seq1_WEIDE	glyco	5874	10	3.78387e-161	53.5	2	C:GO:0016020; C:GO:0016021	C:membrane; C:integral component of membrane			mobidb-lite (MOBIDB_LITE)	no GO terms	no GO terms
[INTERPRO, BLASTED, MAPPED, ANNOTATED]	comp7213_c0_seq1_WEIDE	glyoxal reductase-like	2527	10	2.69827e-134	73.1	2	F:GO:0016491; P:GO:0055114	F:oxidoreductase activity; P:oxidation-reduction process			IPR020471 (PRINTS); IPR020471 (PIRSF); IPR023210 (G3DSA:3.20.20.GENE3D); IPR023210 (PFAM); PTHR43827:SF1 (PANTHER); PTHR43827 (PANTHER); IPR023210 (CDD); IPR023210 (SUPERFAMILY)	F:GO:0016491; P:GO:0055114	F:oxidoreductase activity; P:oxidation-reduction process
[INTERPRO, BLASTED, MAPPED, ANNOTATED]	comp7251_c0_seq1_WEIDE	odorant-binding 2	1094	10	5.56253e-29	69.2	1	F:GO:0005549	F:odorant binding			IPR006170 (PFAM); IPR006170 (G3DSA:1.10.238.GENE3D); IPR006170 (SUPERFAMILY)	F:GO:0005549	F:odorant binding
[INTERPRO, NO-BLAST]	comp7404_c0_seq1_WEIDE	---NA---	857									PS51257 (PROSITE_PROFILES)	no GO terms	no GO terms
[INTERPRO, BLASTED, MAPPED, ANNOTATED]	comp7424_c0_seq1_WEIDE	odorant binding 25	1265	10	5.07532e-74	61.5	1	F:GO:0005549	F:odorant binding			IPR006170 (G3DSA:1.10.238.GENE3D); mobidb-lite (MOBIDB_LITE); PTHR21066 (PANTHER); PTHR21066:SF11 (PANTHER); IPR006170 (SUPERFAMILY)	F:GO:0005549	F:odorant binding
[INTERPRO, BLASTED, MAPPED]	comp7485_c0_seq1_WEIDE	pathogenesis-related 5-like	1017	10	2.12054e-89	65.5	2	C:GO:0016020; C:GO:0016021	C:membrane; C:integral component of membrane			IPR001938 (PRINTS); IPR001938 (SMART); G3DSA:2.60.110.10 (GENE3D); IPR001938 (PIRSF); IPR001938 (PFAM); IPR001938 (PANTHER); IPR001938 (PROSITE_PROFILES); SSF49870 (SUPERFAMILY)	no GO terms	no GO terms
[INTERPRO, BLASTED]	comp7548_c0_seq1_WEIDE	lethal(2)essential for life-like	1147	10	9.42403e-105	82.4						IPR001436 (PRINTS); IPR008978 (G3DSA:2.60.40.GENE3D); IPR001436 (PIRSF); IPR002068 (PFAM); mobidb-lite (MOBIDB_LITE); IPR031107 (PANTHER); PTHR11527:SF176 (PANTHER); IPR002068 (PROSITE_PROFILES); cd06526 (CDD); IPR008978 (SUPERFAMILY)	no GO terms	no GO terms
[INTERPRO, BLASTED, MAPPED, ANNOTATED]	comp7649_c0_seq1_WEIDE	alpha-tocopherol transfer -like	1821	10	8.63025e-102	66.1	3	P:GO:0006810; C:GO:0005622; F:GO:0005215	P:transport; C:intracellular; F:transporter activity			IPR001071 (PRINTS); IPR001251 (SMART); G3DSA:1.20.5.1200 (GENE3D); IPR001251 (PFAM); IPR001251 (G3DSA:3.40.525.GENE3D); PTHR10174 (PANTHER); PTHR10174:SF177 (PANTHER); IPR001251 (PROSITE_PROFILES); IPR001251 (CDD); IPR011074 (SUPERFAMILY); IPR001251 (SUPERFAMILY)	P:GO:0006810; F:GO:0005215; C:GO:0005622	P:transport; F:transporter activity; C:intracellular
[INTERPRO, BLASTED]	comp7691_c0_seq1_WEIDE	lethal(2)essential for life-like	988	10	5.81315e-98	74.7						IPR001436 (PRINTS); IPR001436 (PIRSF); IPR008978 (G3DSA:2.60.40.GENE3D); IPR002068 (PFAM); mobidb-lite (MOBIDB_LITE); PTHR11527:SF176 (PANTHER); IPR031107 (PANTHER); IPR002068 (PROSITE_PROFILES); cd06526 (CDD); IPR008978 (SUPERFAMILY)	no GO terms	no GO terms
[INTERPRO, BLASTED, MAPPED, ANNOTATED]	comp7693_c0_seq1_WEIDE	cytochrome P450 6k1-like	2333	10	0.0	69.1	4	F:GO:0005506; F:GO:0016705; P:GO:0055114; F:GO:0020037	F:iron ion binding; F:oxidoreductase activity, acting on paired donors, with incorporation or reduction of molecular oxygen; P:oxidation-reduction process; F:heme binding			IPR001128 (PRINTS); IPR002401 (PRINTS); G3DSA:1.10.630.10 (GENE3D); IPR001128 (PFAM); PTHR24292 (PANTHER); PTHR24292:SF75 (PANTHER); IPR001128 (SUPERFAMILY)	F:GO:0016705; F:GO:0005506; P:GO:0055114; F:GO:0020037	F:oxidoreductase activity, acting on paired donors, with incorporation or reduction of molecular oxygen; F:iron ion binding; P:oxidation-reduction process; F:heme binding
[INTERPRO, NO-BLAST]	comp7739_c0_seq1_WEIDE	---NA---	1109									no IPS match	no IPS match	no IPS match
[INTERPRO, BLASTED, MAPPED, ANNOTATED]	comp7815_c0_seq1_WEIDE	venom acid phosphatase Acph-1-like	1288	10	3.74629e-107	63.0	3	P:GO:0019497; P:GO:0006771; F:GO:0003993	P:hexachlorocyclohexane metabolic process; P:riboflavin metabolic process; F:acid phosphatase activity			IPR029033 (G3DSA:3.40.50.GENE3D); IPR000560 (PFAM); PTHR11567 (PANTHER); IPR029630 (PTHR11567:PANTHER); IPR000560 (CDD); IPR029033 (SUPERFAMILY)	F:GO:0003993	F:acid phosphatase activity
[INTERPRO, BLASTED, MAPPED, ANNOTATED]	comp7817_c0_seq1_WEIDE	glycoside hydrolase family 45	1032	10	6.19485e-150	74.4	3	P:GO:0005982; F:GO:0008810; P:GO:0005985	P:starch metabolic process; F:cellulase activity; P:sucrose metabolic process			IPR000334 (PFAM); IPR009009 (G3DSA:2.40.40.GENE3D); PTHR39730 (PANTHER); PTHR39730:SF2 (PANTHER); IPR009009 (SUPERFAMILY)	P:GO:0005975; F:GO:0008810	P:carbohydrate metabolic process; F:cellulase activity
[INTERPRO, BLASTED, MAPPED, ANNOTATED]	comp7860_c0_seq1_WEIDE	KAZ1-type serine protease inhibitor type gamma	1532	10	9.33292e-05	63.7	1	F:GO:0005515	F:protein binding			IPR002350 (SMART); G3DSA:3.30.60.30 (GENE3D); IPR002350 (PFAM); mobidb-lite (MOBIDB_LITE); PTHR21179 (PANTHER); IPR002350 (PROSITE_PROFILES); cd00104 (CDD); IPR002350 (SUPERFAMILY)	F:GO:0005515	F:protein binding
[INTERPRO, BLASTED, MAPPED, ANNOTATED]	comp8008_c0_seq1_WEIDE	antimicrobial peptide defensin	475	10	8.15302e-21	64.9	1	P:GO:0006952	P:defense response			IPR001542 (PFAM); IPR003614 (G3DSA:3.30.30.GENE3D); PTHR13645 (PANTHER); IPR001542 (PROSITE_PROFILES); IPR003614 (SUPERFAMILY)	P:GO:0006952	P:defense response
[INTERPRO, BLASTED, MAPPED, ANNOTATED]	comp8236_c0_seq1_WEIDE	5-formyltetrahydrofolate cyclo-ligase	925	10	1.35749e-77	74.4	3	F:GO:0000166; F:GO:0043167; F:GO:0016874	F:nucleotide binding; F:ion binding; F:ligase activity			IPR002698 (PFAM); IPR002698 (PIRSF); IPR002698 (TIGRFAM); G3DSA:3.40.50.10420 (GENE3D); IPR002698 (PTHR23407:PANTHER); PTHR23407 (PANTHER); SSF100950 (SUPERFAMILY)	no GO terms	no GO terms
[INTERPRO, BLASTED, MAPPED]	comp8522_c0_seq1_WEIDE	fungal protease inhibitor-1-like	892	10	7.11888e-07	49.9	2	C:GO:0016020; C:GO:0016021	C:membrane; C:integral component of membrane			IPR021066 (PFAM)	no GO terms	no GO terms
[INTERPRO, BLASTED, MAPPED, ANNOTATED]	comp8597_c0_seq1_WEIDE	cytochrome P450 6a2-like isoform X1	1902	10	0.0	75.0	4	F:GO:0005506; F:GO:0016705; P:GO:0055114; F:GO:0020037	F:iron ion binding; F:oxidoreductase activity, acting on paired donors, with incorporation or reduction of molecular oxygen; P:oxidation-reduction process; F:heme binding			IPR001128 (PRINTS); IPR002401 (PRINTS); IPR001128 (PFAM); G3DSA:1.10.630.10 (GENE3D); PTHR24292 (PANTHER); PTHR24292:SF75 (PANTHER); IPR001128 (SUPERFAMILY)	F:GO:0005506; F:GO:0016705; P:GO:0055114; F:GO:0020037	F:iron ion binding; F:oxidoreductase activity, acting on paired donors, with incorporation or reduction of molecular oxygen; P:oxidation-reduction process; F:heme binding
[INTERPRO, BLASTED]	comp8606_c0_seq1_WEIDE	hypothetical protein	749	3	0.0169402	50.0						no IPS match	no IPS match	no IPS match
[INTERPRO, NO-BLAST]	comp8705_c0_seq1_WEIDE	---NA---	523									mobidb-lite (MOBIDB_LITE)	no GO terms	no GO terms
[INTERPRO, BLASTED, MAPPED, ANNOTATED]	comp8780_c0_seq1_WEIDE	probable multidrug resistance-associated lethal(2)03659	3625	10	0.0	75.5	4	F:GO:0005524; F:GO:0042626; P:GO:0055085; C:GO:0016021	F:ATP binding; F:ATPase activity, coupled to transmembrane movement of substances; P:transmembrane transport; C:integral component of membrane			IPR003593 (SMART); G3DSA:1.20.1560.10 (GENE3D); IPR003439 (PFAM); G3DSA:3.40.50.300 (GENE3D); IPR011527 (PFAM); G3DSA:3.40.50.300 (GENE3D); G3DSA:1.20.1560.10 (GENE3D); PTHR24223:SF268 (PANTHER); PTHR24223 (PANTHER); IPR003439 (PROSITE_PROFILES); IPR011527 (PROSITE_PROFILES); IPR011527 (PROSITE_PROFILES); IPR003439 (PROSITE_PROFILES); cd03244 (CDD); cd03250 (CDD); IPR027417 (SUPERFAMILY); IPR0274…	F:GO:0016887; F:GO:0005524; F:GO:0042626; P:GO:0055085; C:GO:0016021; P:GO:0006810	F:ATPase activity; F:ATP binding; F:ATPase activity, coupled to transmembrane movement of substances; P:transmembrane transport; C:integral component of membrane; P:transport
[INTERPRO, NO-BLAST]	comp9014_c0_seq1_WEIDE	---NA---	554									mobidb-lite (MOBIDB_LITE)	no GO terms	no GO terms
[INTERPRO, BLASTED, MAPPED, ANNOTATED]	comp9096_c0_seq1_BIRKE	odorant receptor 322	911	10	4.09305e-07	46.0	5	F:GO:0005549; P:GO:0007187; C:GO:0016020; P:GO:0007608; F:GO:0004984	F:odorant binding; P:G-protein coupled receptor signaling pathway, coupled to cyclic nucleotide second messenger; C:membrane; P:sensory perception of smell; F:olfactory receptor activity			IPR004117 (PFAM); IPR004117 (PANTHER)	F:GO:0005549; P:GO:0007608; C:GO:0016020; F:GO:0004984	F:odorant binding; P:sensory perception of smell; C:membrane; F:olfactory receptor activity
[INTERPRO, BLASTED, MAPPED, ANNOTATED]	comp9242_c0_seq1_WEIDE	larval cuticle A2B	938	10	8.51093e-41	72.6	1	F:GO:0042302	F:structural constituent of cuticle			IPR000618 (PFAM); PTHR12236:SF58 (PANTHER); PTHR12236 (PANTHER); IPR000618 (PROSITE_PROFILES)	F:GO:0042302	F:structural constituent of cuticle
[INTERPRO, BLASTED, MAPPED, ANNOTATED]	comp9280_c0_seq1_WEIDE	inactive pancreatic lipase-related 1	1403	10	3.3804e-138	69.5	2	P:GO:0006629; F:GO:0052689	P:lipid metabolic process; F:carboxylic ester hydrolase activity			IPR000734 (PRINTS); IPR029058 (G3DSA:3.40.50.GENE3D); IPR013818 (PFAM); IPR000734 (PANTHER); PTHR11610:SF120 (PANTHER); IPR033906 (CDD); IPR029058 (SUPERFAMILY)	P:GO:0006629; F:GO:0052689	P:lipid metabolic process; F:carboxylic ester hydrolase activity
[INTERPRO, BLASTED]	comp9478_c0_seq1_WEIDE	alpha-crystallin B chain-like	838	10	5.81821e-77	66.8						IPR001436 (PRINTS); IPR001436 (PIRSF); IPR008978 (G3DSA:2.60.40.GENE3D); IPR002068 (PFAM); PTHR11527:SF176 (PANTHER); IPR031107 (PANTHER); IPR002068 (PROSITE_PROFILES); cd06526 (CDD); IPR008978 (SUPERFAMILY)	no GO terms	no GO terms
[INTERPRO, BLASTED, MAPPED, ANNOTATED]	comp9550_c0_seq1_WEIDE	glutamyl aminopeptidase-like isoform X2	2303	10	0.0	56.9	3	F:GO:0008270; P:GO:0006508; F:GO:0008237	F:zinc ion binding; P:proteolysis; F:metallopeptidase activity			IPR014782 (PRINTS); G3DSA:1.10.390.10 (GENE3D); G3DSA:2.60.40.1730 (GENE3D); IPR014782 (PFAM); PTHR11533:SF217 (PANTHER); IPR001930 (PANTHER); SSF55486 (SUPERFAMILY); SSF63737 (SUPERFAMILY)	F:GO:0008270; P:GO:0006508; F:GO:0008237	F:zinc ion binding; P:proteolysis; F:metallopeptidase activity
[INTERPRO, BLASTED, ANNOTATED]	comp9570_c0_seq1_WEIDE	leucine-rich repeat-containing 58	1607	10	1.05165e-174	77.1	1	F:GO:0005515	F:protein binding			IPR003591 (SMART); IPR032675 (G3DSA:3.80.10.GENE3D); IPR032675 (G3DSA:3.80.10.GENE3D); IPR001611 (PFAM); PTHR16083 (PANTHER); PTHR16083:SF3 (PANTHER); IPR001611 (PROSITE_PROFILES); IPR001611 (PROSITE_PROFILES); IPR001611 (PROSITE_PROFILES); IPR001611 (PROSITE_PROFILES); IPR001611 (PROSITE_PROFILES); IPR001611 (PROSITE_PROFILES); IPR001611 (PROSITE_PROFILES); IPR001611 (PROSITE_PROFILES); IPR03267…	F:GO:0005515	F:protein binding
[INTERPRO, NO-BLAST]	comp9709_c0_seq1_WEIDE	---NA---	544									mobidb-lite (MOBIDB_LITE); mobidb-lite (MOBIDB_LITE)	no GO terms	no GO terms
[INTERPRO, BLASTED, MAPPED, ANNOTATED]	comp9983_c0_seq1_WEIDE	venom acid phosphatase Acph-1-like	1326	10	1.93935e-127	63.8	3	P:GO:0019497; P:GO:0006771; F:GO:0003993	P:hexachlorocyclohexane metabolic process; P:riboflavin metabolic process; F:acid phosphatase activity			IPR029033 (G3DSA:3.40.50.GENE3D); IPR000560 (PFAM); PTHR11567 (PANTHER); IPR029630 (PTHR11567:PANTHER); IPR000560 (CDD); IPR029033 (SUPERFAMILY)	F:GO:0003993	F:acid phosphatase activity
