# Supplementary material for: A subset of chemosensory genes differs between two populations of a specialized leaf beetle after host plant shift
Source: Ecol Evol. 2018 Jul 20;8(16):8055–75. doi: 10.1002/ece3.4246 (PMC6145003; doi:10.1002/ece3.4246)
Supplement: Supplementary file 6 [file ECE3-8-8055-s006.xlsx]

## Sheet: Sheet1
Tags	SeqName	Description	Length	#Hits	e-Value	sim mean	#GO	GO IDs	GO Names	Enzyme Codes	Enzyme Names	InterPro IDs	InterPro GO IDs	InterPro GO Names
[INTERPRO, BLASTED, MAPPED, ANNOTATED]	comp10033_c0_seq1_WEIDE	facilitated trehalose transporter Tret1-2 homolog	2184	10	7.03259e-148	68.4	2	P:GO:0006810; F:GO:0005215	P:transport; F:transporter activity			G3DSA:1.20.1250.20 (GENE3D); IPR005828 (PFAM); G3DSA:1.20.1250.20 (GENE3D); PTHR23500:SF304 (PANTHER); PTHR23500 (PANTHER); IPR020846 (PROSITE_PROFILES); IPR020846 (CDD); IPR020846 (SUPERFAMILY)	P:GO:0055085; F:GO:0022857; C:GO:0016021	P:transmembrane transport; F:transmembrane transporter activity; C:integral component of membrane
[INTERPRO, BLASTED]	comp10117_c0_seq1_WEIDE	PREDICTED: uncharacterized protein K02A2.6-like	4258	10	0.0	56.7						G3DSA:3.30.70.270 (GENE3D); IPR000477 (PFAM); G3DSA:3.10.10.10 (GENE3D); IPR021109 (G3DSA:2.40.70.GENE3D); G3DSA:3.30.70.270 (GENE3D); IPR012337 (G3DSA:3.30.420.GENE3D); PTHR24559 (PANTHER); PTHR24559:SF219 (PANTHER); IPR001584 (PROSITE_PROFILES); IPR000477 (PROSITE_PROFILES); cd05481 (CDD); cd01647 (CDD); cd09274 (CDD); SSF56672 (SUPERFAMILY); IPR012337 (SUPERFAMILY)	F:GO:0003676; P:GO:0015074	F:nucleic acid binding; P:DNA integration
[INTERPRO, NO-BLAST]	comp10170_c0_seq1_WEIDE	---NA---	841									no IPS match	no IPS match	no IPS match
[INTERPRO, NO-BLAST]	comp10261_c0_seq1_WEIDE	---NA---	1017									no IPS match	no IPS match	no IPS match
[INTERPRO, NO-BLAST]	comp10352_c0_seq1_WEIDE	---NA---	1054									no IPS match	no IPS match	no IPS match
[INTERPRO, BLASTED]	comp10544_c0_seq1_WEIDE	PREDICTED: uncharacterized protein LOC664154	1894	10	2.20329e-138	62.8						G3DSA:1.20.58.60 (GENE3D); mobidb-lite (MOBIDB_LITE); mobidb-lite (MOBIDB_LITE)	no GO terms	no GO terms
[INTERPRO, NO-BLAST]	comp10600_c0_seq1_WEIDE	---NA---	1374									no IPS match	no IPS match	no IPS match
[INTERPRO, NO-BLAST]	comp10679_c0_seq1_WEIDE	---NA---	566									no IPS match	no IPS match	no IPS match
[INTERPRO, BLASTED, MAPPED, ANNOTATED]	comp10794_c0_seq1_WEIDE	battenin	1961	10	0.0	80.0	2	C:GO:0016021; C:GO:0005765	C:integral component of membrane; C:lysosomal membrane			IPR003492 (PRINTS); IPR003492 (PFAM); IPR018460 (PIRSF); G3DSA:1.20.1250.20 (GENE3D); G3DSA:1.20.1250.20 (GENE3D); IPR003492 (PANTHER); PTHR10981:SF3 (PANTHER); IPR020846 (SUPERFAMILY)	C:GO:0016020	C:membrane
[INTERPRO, NO-BLAST]	comp10937_c1_seq1_WEIDE	---NA---	867									no IPS match	no IPS match	no IPS match
[INTERPRO, BLASTED]	comp11023_c0_seq1_WEIDE	RWD domain-containing 2A	1368	10	6.47882e-126	70.5						IPR006575 (SMART); IPR010541 (PFAM); IPR016135 (G3DSA:3.10.110.GENE3D); IPR017359 (PIRSF); IPR006575 (PFAM); PTHR15955:SF5 (PANTHER); IPR017359 (PANTHER); IPR006575 (PROSITE_PROFILES); IPR016135 (SUPERFAMILY)	F:GO:0005515	F:protein binding
[INTERPRO, BLASTED, MAPPED]	comp11069_c0_seq1_WEIDE	PREDICTED: uncharacterized protein LOC108362300	2175	10	1.88472e-88	52.9	4	F:GO:0003676; F:GO:0008270; F:GO:0046872; P:GO:0015074	F:nucleic acid binding; F:zinc ion binding; F:metal ion binding; P:DNA integration			IPR008737 (PFAM); IPR021109 (G3DSA:2.40.70.GENE3D); IPR005312 (PFAM); IPR001878 (G3DSA:4.10.60.GENE3D); mobidb-lite (MOBIDB_LITE); PTHR22955:SF47 (PANTHER); PTHR22955 (PANTHER)	F:GO:0003676; F:GO:0008270	F:nucleic acid binding; F:zinc ion binding
[INTERPRO, NO-BLAST]	comp11361_c0_seq1_WEIDE	---NA---	1200									no IPS match	no IPS match	no IPS match
[INTERPRO, BLASTED, MAPPED, ANNOTATED]	comp11628_c0_seq1_WEIDE	collagen alpha-1(XI) chain-like	1083	10	2.82316e-128	80.3	3	C:GO:0005581; F:GO:0005201; C:GO:0005578	C:collagen trimer; F:extracellular matrix structural constituent; C:proteinaceous extracellular matrix			IPR000885 (SMART); IPR014716 (G3DSA:3.90.215.GENE3D); IPR000885 (PFAM); mobidb-lite (MOBIDB_LITE); PTHR24023:SF720 (PANTHER); PTHR24023 (PANTHER); IPR000885 (PRODOM); IPR000885 (PROSITE_PROFILES); IPR002181 (SUPERFAMILY)	F:GO:0005201	F:extracellular matrix structural constituent
[INTERPRO, BLASTED, MAPPED]	comp11668_c0_seq1_WEIDE	RNA-directed DNA polymerase from mobile element jockey-like	2227	10	7.84205e-92	52.1	2	F:GO:0003964; P:GO:0006278	F:RNA-directed DNA polymerase activity; P:RNA-dependent DNA biosynthetic process			IPR000477 (PFAM); G3DSA:3.30.70.270 (GENE3D); PTHR33332:SF4 (PANTHER); PTHR33332 (PANTHER); IPR000477 (PROSITE_PROFILES); cd01650 (CDD); SSF56672 (SUPERFAMILY)	no GO terms	no GO terms
[INTERPRO, NO-BLAST]	comp11745_c0_seq1_WEIDE	---NA---	651									no IPS match	no IPS match	no IPS match
[INTERPRO, NO-BLAST]	comp11764_c0_seq1_WEIDE	---NA---	508									no IPS match	no IPS match	no IPS match
[INTERPRO, BLASTED]	comp11854_c0_seq1_WEIDE	PREDICTED: uncharacterized protein LOC107046642	3197	10	2.02214e-82	55.6						G3DSA:3.30.70.270 (GENE3D); PTHR21301:SF9 (PANTHER); PTHR21301 (PANTHER); IPR000477 (PROSITE_PROFILES); SSF56672 (SUPERFAMILY)	no GO terms	no GO terms
[INTERPRO, NO-BLAST]	comp11876_c0_seq1_WEIDE	---NA---	471									no IPS match	no IPS match	no IPS match
[INTERPRO, NO-BLAST]	comp11984_c0_seq1_WEIDE	---NA---	1318									no IPS match	no IPS match	no IPS match
[INTERPRO, BLASTED, MAPPED, ANNOTATED]	comp12018_c0_seq1_WEIDE	oocyte zinc finger 28	1412	10	1.46129e-36	70.3	1	F:GO:0005488	F:binding			IPR013087 (SMART); PF00096 (PFAM); G3DSA:3.30.160.60 (GENE3D); G3DSA:3.30.160.60 (GENE3D); IPR013083 (G3DSA:3.30.40.GENE3D); G3DSA:3.30.160.60 (GENE3D); PTHR24393 (PANTHER); IPR013087 (PROSITE_PROFILES); IPR013087 (PROSITE_PROFILES); IPR013087 (PROSITE_PROFILES); IPR013087 (SUPERFAMILY); IPR013087 (SUPERFAMILY)	F:GO:0003676	F:nucleic acid binding
[INTERPRO, BLASTED, MAPPED, ANNOTATED]	comp12211_c0_seq1_WEIDE	bifunctional 3 -phosphoadenosine 5 -phosphosulfate synthase-like	1990	10	0.0	83.0	6	F:GO:0005524; F:GO:0004020; F:GO:0004781; P:GO:0016310; P:GO:0006144; P:GO:0000103	F:ATP binding; F:adenylylsulfate kinase activity; F:sulfate adenylyltransferase (ATP) activity; P:phosphorylation; P:purine nucleobase metabolic process; P:sulfate assimilation	EC:2.7.7.4; EC:2.7.1.25	Sulfate adenylyltransferase; Adenylyl-sulfate kinase	G3DSA:3.10.400.10 (GENE3D); G3DSA:3.40.50.300 (GENE3D); IPR002891 (TIGRFAM); IPR024951 (PFAM); IPR002650 (TIGRFAM); IPR025980 (PFAM); PF01583 (PFAM); IPR014729 (G3DSA:3.40.50.GENE3D); PTHR11055:SF30 (PANTHER); PTHR11055 (PANTHER); IPR002891 (HAMAP); IPR002891 (CDD); IPR002650 (CDD); IPR015947 (SUPERFAMILY); SSF52374 (SUPERFAMILY); IPR027417 (SUPERFAMILY)	F:GO:0005524; F:GO:0004020; F:GO:0004781; P:GO:0000103	F:ATP binding; F:adenylylsulfate kinase activity; F:sulfate adenylyltransferase (ATP) activity; P:sulfate assimilation
[INTERPRO, BLASTED]	comp12286_c0_seq1_WEIDE	uncharacterized protein LOC109861835	1417	10	2.56932e-14	52.2						PTHR34153 (PANTHER)	no GO terms	no GO terms
[INTERPRO, BLASTED]	comp12302_c0_seq1_WEIDE	PREDICTED: uncharacterized protein LOC108911826 isoform X1	1627	10	2.22252e-43	70.9						IPR032071 (PFAM); mobidb-lite (MOBIDB_LITE); PTHR34153 (PANTHER); PTHR34153:SF4 (PANTHER)	no GO terms	no GO terms
[INTERPRO, NO-BLAST]	comp12319_c0_seq1_WEIDE	---NA---	3227									no IPS match	no IPS match	no IPS match
[INTERPRO, BLASTED]	comp12338_c0_seq1_WEIDE	cell wall DAN4	1686	10	2.1361e-131	84.4						mobidb-lite (MOBIDB_LITE)	no GO terms	no GO terms
[INTERPRO, BLASTED, MAPPED]	comp12458_c0_seq1_WEIDE	PREDICTED: uncharacterized protein LOC109433295	730	10	5.98653e-05	59.2	3	P:GO:0090502; F:GO:0003676; F:GO:0004523	P:RNA phosphodiester bond hydrolysis, endonucleolytic; F:nucleic acid binding; F:RNA-DNA hybrid ribonuclease activity			no IPS match	no IPS match	no IPS match
[INTERPRO, NO-BLAST]	comp12481_c0_seq1_WEIDE	---NA---	668									no IPS match	no IPS match	no IPS match
[INTERPRO, NO-BLAST]	comp12525_c0_seq1_WEIDE	---NA---	823									no IPS match	no IPS match	no IPS match
[INTERPRO, BLASTED]	comp12563_c0_seq1_WEIDE	unhealthy ribosome biogenesis 2 homolog	3276	10	0.0	58.9						IPR018849 (PFAM); PTHR15682 (PANTHER)	no GO terms	no GO terms
[INTERPRO, BLASTED, MAPPED]	comp12643_c0_seq1_WEIDE	hypothetical protein ALC57_04957, partial	1394	10	0.012331	73.2	2	C:GO:0016020; C:GO:0016021	C:membrane; C:integral component of membrane			no IPS match	no IPS match	no IPS match
[INTERPRO, BLASTED, MAPPED]	comp12719_c0_seq1_WEIDE	DNA topoisomerase 2-binding 1	2485	10	0.0	54.4	1	F:GO:0016853	F:isomerase activity			IPR001357 (SMART); IPR001357 (PFAM); IPR001357 (G3DSA:3.40.50.GENE3D); IPR001357 (G3DSA:3.40.50.GENE3D); IPR001357 (G3DSA:3.40.50.GENE3D); mobidb-lite (MOBIDB_LITE); PTHR13561:SF37 (PANTHER); PTHR13561 (PANTHER); IPR001357 (PROSITE_PROFILES); IPR001357 (CDD); IPR001357 (CDD); IPR001357 (SUPERFAMILY); IPR001357 (SUPERFAMILY)	no GO terms	no GO terms
[INTERPRO, NO-BLAST]	comp12740_c0_seq1_WEIDE	---NA---	1175									no IPS match	no IPS match	no IPS match
[INTERPRO, BLASTED]	comp12761_c0_seq1_WEIDE	Pro-Pol poly	390	10	1.86291e-14	71.8						no IPS match	no IPS match	no IPS match
[INTERPRO, NO-BLAST]	comp12822_c0_seq1_WEIDE	---NA---	1481									no IPS match	no IPS match	no IPS match
[INTERPRO, BLASTED, MAPPED]	comp12882_c0_seq1_WEIDE	RNA-directed DNA polymerase from mobile element jockey-like	5374	10	0.0	56.2	6	P:GO:0090502; F:GO:0003676; F:GO:0004523; F:GO:0003964; F:GO:0008270; P:GO:0006278	P:RNA phosphodiester bond hydrolysis, endonucleolytic; F:nucleic acid binding; F:RNA-DNA hybrid ribonuclease activity; F:RNA-directed DNA polymerase activity; F:zinc ion binding; P:RNA-dependent DNA biosynthetic process			IPR005135 (G3DSA:3.60.10.GENE3D); IPR005135 (PFAM); IPR000477 (PFAM); PTHR33273 (PANTHER); PTHR33273:SF2 (PANTHER); IPR005135 (SUPERFAMILY)	no GO terms	no GO terms
[INTERPRO, BLASTED, MAPPED]	comp12986_c0_seq1_WEIDE	Retrovirus-related Pol poly from transposon TNT 1-94	4534	10	0.0	54.0	4	F:GO:0003676; F:GO:0008270; F:GO:0046872; P:GO:0015074	F:nucleic acid binding; F:zinc ion binding; F:metal ion binding; P:DNA integration			IPR001878 (SMART); G3DSA:3.30.70.270 (GENE3D); IPR012337 (G3DSA:3.30.420.GENE3D); IPR013103 (PFAM); IPR001584 (PFAM); IPR001878 (G3DSA:4.10.60.GENE3D); PF14223 (PFAM); IPR025724 (PFAM); mobidb-lite (MOBIDB_LITE); mobidb-lite (MOBIDB_LITE); PTHR11439:SF198 (PANTHER); PTHR11439 (PANTHER); IPR001584 (PROSITE_PROFILES); IPR001878 (PROSITE_PROFILES); cd09272 (CDD); IPR012337 (SUPERFAMILY); SSF56672 (S…	F:GO:0003676; F:GO:0008270; P:GO:0015074	F:nucleic acid binding; F:zinc ion binding; P:DNA integration
[INTERPRO, BLASTED, MAPPED]	comp13037_c0_seq1_WEIDE	RNA-directed DNA polymerase from mobile element jockey-like	4838	10	3.16875e-97	49.8	2	F:GO:0003964; P:GO:0006278	F:RNA-directed DNA polymerase activity; P:RNA-dependent DNA biosynthetic process			IPR005135 (G3DSA:3.60.10.GENE3D); G3DSA:3.30.70.270 (GENE3D); IPR000477 (PFAM); IPR005135 (PFAM); PTHR19446:SF411 (PANTHER); PTHR19446 (PANTHER); IPR000477 (PROSITE_PROFILES); cd01650 (CDD); IPR005135 (SUPERFAMILY); SSF56672 (SUPERFAMILY)	no GO terms	no GO terms
[INTERPRO, NO-BLAST]	comp13268_c0_seq1_WEIDE	---NA---	2711									no IPS match	no IPS match	no IPS match
[INTERPRO, BLASTED, MAPPED]	comp13354_c0_seq1_WEIDE	odorant receptor Or1	1451	10	2.06783e-32	47.7	13	C:GO:0036064; P:GO:0007165; F:GO:0004871; C:GO:0005886; F:GO:0004984; C:GO:0005813; F:GO:0005549; P:GO:0044782; C:GO:0016020; P:GO:0007608; C:GO:0016021; P:GO:0050911; P:GO:0050896	C:ciliary basal body; P:signal transduction; F:signal transducer activity; C:plasma membrane; F:olfactory receptor activity; C:centrosome; F:odorant binding; P:cilium organization; C:membrane; P:sensory perception of smell; C:integral component of membrane; P:detection of chemical stimulus involved in sensory perception of smell; P:response to stimulus			IPR004117 (PFAM); IPR004117 (PANTHER)	F:GO:0005549; P:GO:0007608; C:GO:0016020; F:GO:0004984	F:odorant binding; P:sensory perception of smell; C:membrane; F:olfactory receptor activity
[INTERPRO, NO-BLAST]	comp13751_c0_seq1_WEIDE	---NA---	857									no IPS match	no IPS match	no IPS match
[INTERPRO, NO-BLAST]	comp2071_c0_seq1_WEIDE	---NA---	1324									no IPS match	no IPS match	no IPS match
[INTERPRO, NO-BLAST]	comp2160_c0_seq1_WEIDE	---NA---	1055									no IPS match	no IPS match	no IPS match
[INTERPRO, BLASTED]	comp2209_c0_seq1_WEIDE	PREDICTED: uncharacterized protein LOC108916078	1144	10	1.57461e-118	73.9						IPR013783 (G3DSA:2.60.40.GENE3D); IPR013783 (G3DSA:2.60.40.GENE3D); PTHR21261:SF17 (PANTHER); PTHR21261 (PANTHER); IPR007110 (PROSITE_PROFILES); IPR007110 (SUPERFAMILY)	no GO terms	no GO terms
[INTERPRO, NO-BLAST]	comp2516_c1_seq1_WEIDE	---NA---	1449									no IPS match	no IPS match	no IPS match
[INTERPRO, NO-BLAST]	comp2536_c0_seq1_WEIDE	---NA---	1800									no IPS match	no IPS match	no IPS match
[INTERPRO, NO-BLAST]	comp2536_c0_seq2_WEIDE	---NA---	1859									no IPS match	no IPS match	no IPS match
[INTERPRO, BLASTED, MAPPED, ANNOTATED]	comp2541_c0_seq1_WEIDE	dynactin subunit 4	1020	10	1.95421e-24	78.0	1	C:GO:0005869	C:dynactin complex			no IPS match	no IPS match	no IPS match
[INTERPRO, NO-BLAST]	comp2547_c0_seq1_WEIDE	---NA---	739									no IPS match	no IPS match	no IPS match
[INTERPRO, BLASTED]	comp2564_c0_seq1_WEIDE	glycine-rich cell wall structural	1654	10	7.04637e-35	96.9						IPR004145 (SMART); IPR004145 (PFAM); mobidb-lite (MOBIDB_LITE); PTHR31927 (PANTHER); PTHR31927:SF8 (PANTHER)	no GO terms	no GO terms
[INTERPRO, NO-BLAST]	comp2638_c0_seq1_WEIDE	---NA---	2111									no IPS match	no IPS match	no IPS match
[INTERPRO, NO-BLAST]	comp2663_c0_seq1_WEIDE	---NA---	354									no IPS match	no IPS match	no IPS match
[INTERPRO, BLASTED, MAPPED]	comp2678_c0_seq1_WEIDE	alpha skeletal muscle	415	10	0.0171021	100.0	2	C:GO:0016020; C:GO:0016021	C:membrane; C:integral component of membrane			no IPS match	no IPS match	no IPS match
[INTERPRO, BLASTED]	comp2683_c0_seq1_WEIDE	altered inheritance of mitochondria 3-like	576	10	1.21828e-16	63.9						IPR033778 (PFAM); mobidb-lite (MOBIDB_LITE); mobidb-lite (MOBIDB_LITE)	F:GO:0042302	F:structural constituent of cuticle
[INTERPRO, BLASTED, MAPPED, ANNOTATED]	comp2683_c1_seq1_WEIDE	DNA-directed RNA polymerase II subunit RPB1-like	405	10	5.72095e-09	88.1	1	C:GO:0016020	C:membrane			IPR033778 (PFAM)	F:GO:0042302	F:structural constituent of cuticle
[INTERPRO, BLASTED, MAPPED]	comp2739_c0_seq1_WEIDE	cytochrome P450 4C1-like	1591	10	6.23323e-100	58.0	9	F:GO:0005506; F:GO:0046872; F:GO:0016491; F:GO:0016705; C:GO:0016020; C:GO:0016021; P:GO:0055114; F:GO:0004497; F:GO:0020037	F:iron ion binding; F:metal ion binding; F:oxidoreductase activity; F:oxidoreductase activity, acting on paired donors, with incorporation or reduction of molecular oxygen; C:membrane; C:integral component of membrane; P:oxidation-reduction process; F:monooxygenase activity; F:heme binding			IPR001128 (PRINTS); IPR002401 (PRINTS); IPR001128 (PFAM); G3DSA:1.10.630.10 (GENE3D); PTHR24291:SF89 (PANTHER); PTHR24291 (PANTHER); IPR001128 (SUPERFAMILY)	F:GO:0005506; F:GO:0016705; P:GO:0055114; F:GO:0020037	F:iron ion binding; F:oxidoreductase activity, acting on paired donors, with incorporation or reduction of molecular oxygen; P:oxidation-reduction process; F:heme binding
[INTERPRO, NO-BLAST]	comp2776_c0_seq1_WEIDE	---NA---	2989									mobidb-lite (MOBIDB_LITE)	no GO terms	no GO terms
[INTERPRO, BLASTED, MAPPED, ANNOTATED]	comp2776_c1_seq1_WEIDE	reverse ribonuclease integrase	5850	10	0.0	59.3	3	P:GO:0043170; F:GO:0005488; P:GO:0044238	P:macromolecule metabolic process; F:binding; P:primary metabolic process			IPR001584 (PFAM); IPR021109 (G3DSA:2.40.70.GENE3D); G3DSA:3.30.70.270 (GENE3D); G3DSA:3.30.70.270 (GENE3D); G3DSA:3.10.10.10 (GENE3D); IPR000477 (PFAM); PF13975 (PFAM); IPR012337 (G3DSA:3.30.420.GENE3D); IPR026523 (PANTHER); PTHR23095:SF34 (PANTHER); IPR001584 (PROSITE_PROFILES); IPR001995 (PROSITE_PROFILES); IPR000477 (PROSITE_PROFILES); cd01647 (CDD); cd00303 (CDD); cd09274 (CDD); IPR021109 (SU…	F:GO:0003676; F:GO:0004190; P:GO:0006508; P:GO:0015074	F:nucleic acid binding; F:aspartic-type endopeptidase activity; P:proteolysis; P:DNA integration
[INTERPRO, BLASTED]	comp2829_c0_seq1_WEIDE	tropomyosin-1 isoform X1	437	4	2.64258e-08	87.0						no IPS match	no IPS match	no IPS match
[INTERPRO, BLASTED, MAPPED, ANNOTATED]	comp2831_c0_seq1_WEIDE	fibrous sheath CABYR-binding -	1115	10	2.55555e-28	78.4	1	C:GO:0005861	C:troponin complex			mobidb-lite (MOBIDB_LITE)	no GO terms	no GO terms
[INTERPRO, NO-BLAST]	comp2832_c0_seq1_WEIDE	---NA---	989									no IPS match	no IPS match	no IPS match
[INTERPRO, NO-BLAST]	comp2845_c0_seq1_WEIDE	---NA---	588									no IPS match	no IPS match	no IPS match
[INTERPRO, NO-BLAST]	comp2847_c0_seq1_WEIDE	---NA---	475									mobidb-lite (MOBIDB_LITE)	no GO terms	no GO terms
[INTERPRO, NO-BLAST]	comp2847_c0_seq2_WEIDE	---NA---	547									no IPS match	no IPS match	no IPS match
[INTERPRO, BLASTED]	comp2852_c0_seq1_WEIDE	transcription factor SPT20 homolog	1770	9	1.20794e-17	45.44						mobidb-lite (MOBIDB_LITE)	no GO terms	no GO terms
[INTERPRO, NO-BLAST]	comp3098_c0_seq1_WEIDE	---NA---	1588									no IPS match	no IPS match	no IPS match
[INTERPRO, NO-BLAST]	comp3098_c0_seq3_WEIDE	---NA---	1587									no IPS match	no IPS match	no IPS match
[INTERPRO, BLASTED, MAPPED, ANNOTATED]	comp3163_c0_seq1_WEIDE	lipase 3-like	2367	10	0.0	75.8	2	P:GO:0006629; F:GO:0016787	P:lipid metabolic process; F:hydrolase activity			IPR029058 (G3DSA:3.40.50.GENE3D); IPR025483 (PIRSF); IPR006693 (PFAM); PTHR11005 (PANTHER); PTHR11005:SF57 (PANTHER); IPR029058 (SUPERFAMILY)	F:GO:0016788; P:GO:0006629	F:hydrolase activity, acting on ester bonds; P:lipid metabolic process
[INTERPRO, BLASTED]	comp3287_c0_seq1_WEIDE	PREDICTED: uncharacterized protein LOC103313012	744	10	4.82176e-14	78.8						mobidb-lite (MOBIDB_LITE)	no GO terms	no GO terms
[INTERPRO, BLASTED]	comp3328_c0_seq1_WEIDE	Inhibitor of growth 3	4315	10	4.22922e-118	53.8						IPR001965 (SMART); IPR011604 (G3DSA:3.90.320.GENE3D); IPR013083 (G3DSA:3.30.40.GENE3D); IPR019080 (PFAM); mobidb-lite (MOBIDB_LITE); IPR028651 (PANTHER); PTHR10333:SF79 (PANTHER); IPR007527 (PROSITE_PROFILES); IPR019787 (PROSITE_PROFILES); IPR011011 (SUPERFAMILY); IPR011335 (SUPERFAMILY)	F:GO:0003677; F:GO:0008270; F:GO:0004518	F:DNA binding; F:zinc ion binding; F:nuclease activity
[INTERPRO, BLASTED]	comp3328_c0_seq2_WEIDE	Heterogeneous nuclear ribonucleo D0	4009	10	1.50294e-89	53.9						IPR001965 (SMART); IPR019080 (PFAM); IPR011604 (G3DSA:3.90.320.GENE3D); IPR013083 (G3DSA:3.30.40.GENE3D); mobidb-lite (MOBIDB_LITE); IPR028651 (PANTHER); PTHR10333:SF78 (PANTHER); IPR019787 (PROSITE_PROFILES); IPR007527 (PROSITE_PROFILES); IPR011335 (SUPERFAMILY); IPR011011 (SUPERFAMILY)	F:GO:0003677; F:GO:0008270; F:GO:0004518	F:DNA binding; F:zinc ion binding; F:nuclease activity
[INTERPRO, BLASTED]	comp3342_c0_seq2_WEIDE	lipase 3-like	1429	10	1.159e-102	60.9						IPR025483 (PIRSF); IPR006693 (PFAM); IPR029058 (G3DSA:3.40.50.GENE3D); PTHR11005:SF57 (PANTHER); PTHR11005 (PANTHER); IPR029058 (SUPERFAMILY)	F:GO:0016788; P:GO:0006629	F:hydrolase activity, acting on ester bonds; P:lipid metabolic process
[INTERPRO, BLASTED, MAPPED]	comp3361_c0_seq1_WEIDE	nose resistant to fluoxetine 6-like	2292	10	3.0491e-68	67.7	4	F:GO:0016747; C:GO:0016020; C:GO:0016021; P:GO:0006810	F:transferase activity, transferring acyl groups other than amino-acyl groups; C:membrane; C:integral component of membrane; P:transport			PTHR11161 (PANTHER)	no GO terms	no GO terms
[INTERPRO, BLASTED, MAPPED]	comp3361_c0_seq2_WEIDE	nose resistant to fluoxetine 6-like	3758	10	0.0	66.7	4	F:GO:0016747; C:GO:0016020; C:GO:0016021; P:GO:0006810	F:transferase activity, transferring acyl groups other than amino-acyl groups; C:membrane; C:integral component of membrane; P:transport			IPR006621 (SMART); IPR002656 (PFAM); PTHR11161 (PANTHER); PTHR11161:SF37 (PANTHER)	F:GO:0016747	F:transferase activity, transferring acyl groups other than amino-acyl groups
[INTERPRO, BLASTED]	comp4051_c0_seq1_WEIDE	hypothetical protein ALC62_12823	4197	10	2.46985e-127	59.5						PTHR33053 (PANTHER); PTHR33053:SF10 (PANTHER)	no GO terms	no GO terms
[INTERPRO, BLASTED]	comp4051_c0_seq2_WEIDE	hypothetical protein ALC62_12823	4490	10	1.08629e-126	59.5						PTHR33053 (PANTHER); PTHR33053:SF10 (PANTHER)	no GO terms	no GO terms
[INTERPRO, NO-BLAST]	comp4545_c0_seq1_WEIDE	---NA---	1461									no IPS match	no IPS match	no IPS match
[INTERPRO, BLASTED, MAPPED]	comp4710_c0_seq1_WEIDE	RNA-directed DNA polymerase from mobile element	2868	10	0.0	58.2	10	P:GO:0090502; F:GO:0003676; P:GO:0006836; F:GO:0004523; F:GO:0003964; F:GO:0008270; F:GO:0005328; C:GO:0016020; C:GO:0016021; P:GO:0006278	P:RNA phosphodiester bond hydrolysis, endonucleolytic; F:nucleic acid binding; P:neurotransmitter transport; F:RNA-DNA hybrid ribonuclease activity; F:RNA-directed DNA polymerase activity; F:zinc ion binding; F:neurotransmitter:sodium symporter activity; C:membrane; C:integral component of membrane; P:RNA-dependent DNA biosynthetic process			IPR012337 (G3DSA:3.30.420.GENE3D); G3DSA:3.30.70.270 (GENE3D); IPR002156 (PFAM); IPR000477 (PFAM); PTHR42675 (PANTHER); PTHR42675:SF2 (PANTHER); IPR000477 (PROSITE_PROFILES); IPR002156 (PROSITE_PROFILES); cd09276 (CDD); cd01650 (CDD); SSF56672 (SUPERFAMILY); IPR012337 (SUPERFAMILY)	F:GO:0003676; F:GO:0004523	F:nucleic acid binding; F:RNA-DNA hybrid ribonuclease activity
[INTERPRO, BLASTED, MAPPED, ANNOTATED]	comp4737_c0_seq1_WEIDE	neural ectodermal development factor IMP-L2 isoform X1	1200	10	1.73533e-108	71.2	1	C:GO:0016020	C:membrane			IPR003598 (SMART); IPR003599 (SMART); IPR013783 (G3DSA:2.60.40.GENE3D); IPR013783 (G3DSA:2.60.40.GENE3D); PF13927 (PFAM); IPR013098 (PFAM); PTHR10489:SF788 (PANTHER); PTHR10489 (PANTHER); IPR007110 (PROSITE_PROFILES); IPR007110 (PROSITE_PROFILES); cd00096 (CDD); cd00096 (CDD); IPR007110 (SUPERFAMILY); IPR007110 (SUPERFAMILY)	no GO terms	no GO terms
[INTERPRO, BLASTED, MAPPED, ANNOTATED]	comp5151_c0_seq1_WEIDE	oxysterol-binding -related 2	2824	10	0.0	83.6	1	P:GO:0006869	P:lipid transport			IPR000648 (PFAM); mobidb-lite (MOBIDB_LITE); mobidb-lite (MOBIDB_LITE); PTHR10972:SF107 (PANTHER); IPR000648 (PANTHER); SSF144000 (SUPERFAMILY)	no GO terms	no GO terms
[INTERPRO, NO-BLAST]	comp5472_c0_seq1_WEIDE	---NA---	2301									PS51257 (PROSITE_PROFILES)	no GO terms	no GO terms
[INTERPRO, BLASTED, MAPPED, ANNOTATED]	comp5693_c0_seq5_WEIDE	rho GTPase-activating 1	4711	10	0.0	82.3	1	P:GO:0007165	P:signal transduction			IPR001251 (SMART); IPR000198 (SMART); G3DSA:1.10.555.10 (GENE3D); IPR001251 (G3DSA:3.40.525.GENE3D); IPR000198 (PFAM); IPR001251 (PFAM); mobidb-lite (MOBIDB_LITE); PTHR23176 (PANTHER); PTHR23176:SF93 (PANTHER); IPR001251 (PROSITE_PROFILES); IPR000198 (PROSITE_PROFILES); IPR001251 (CDD); IPR008936 (SUPERFAMILY); IPR001251 (SUPERFAMILY)	P:GO:0007165	P:signal transduction
[INTERPRO, NO-BLAST]	comp5724_c0_seq3_WEIDE	---NA---	663									mobidb-lite (MOBIDB_LITE)	no GO terms	no GO terms
[INTERPRO, BLASTED, MAPPED]	comp5969_c0_seq1_WEIDE	aldose reductase-like	391	10	6.28422e-32	74.3	2	F:GO:0016491; P:GO:0055114	F:oxidoreductase activity; P:oxidation-reduction process			IPR023210 (PFAM); IPR023210 (G3DSA:3.20.20.GENE3D); IPR020471 (PANTHER); PTHR11732:SF343 (PANTHER); IPR023210 (SUPERFAMILY)	F:GO:0016491; P:GO:0055114	F:oxidoreductase activity; P:oxidation-reduction process
[INTERPRO, BLASTED, MAPPED, ANNOTATED]	comp5969_c1_seq1_WEIDE	aldose reductase-like	691	10	2.42054e-63	74.7	2	F:GO:0016491; P:GO:0055114	F:oxidoreductase activity; P:oxidation-reduction process			IPR020471 (PRINTS); IPR023210 (PFAM); IPR023210 (G3DSA:3.20.20.GENE3D); IPR020471 (PANTHER); PTHR11732:SF312 (PANTHER); IPR023210 (CDD); IPR023210 (SUPERFAMILY)	F:GO:0016491; P:GO:0055114	F:oxidoreductase activity; P:oxidation-reduction process
[INTERPRO, NO-BLAST]	comp5999_c0_seq4_WEIDE	---NA---	1157									no IPS match	no IPS match	no IPS match
[INTERPRO, BLASTED, MAPPED]	comp6039_c0_seq2_WEIDE	nuclear pore complex Nup107	3336	10	0.0	70.4	2	P:GO:0006810; C:GO:0005643	P:transport; C:nuclear pore			IPR007252 (PFAM); IPR007252 (PANTHER)	P:GO:0006810; C:GO:0005643	P:transport; C:nuclear pore
[INTERPRO, NO-BLAST]	comp6180_c0_seq1_WEIDE	---NA---	1449									no IPS match	no IPS match	no IPS match
[INTERPRO, NO-BLAST]	comp6300_c0_seq2_WEIDE	---NA---	1537									no IPS match	no IPS match	no IPS match
[INTERPRO, NO-BLAST]	comp6320_c0_seq2_WEIDE	---NA---	709									no IPS match	no IPS match	no IPS match
[INTERPRO, BLASTED, MAPPED]	comp6392_c0_seq1_WEIDE	glyco	3549	10	2.30728e-167	53.1	2	C:GO:0016020; C:GO:0016021	C:membrane; C:integral component of membrane			mobidb-lite (MOBIDB_LITE)	no GO terms	no GO terms
[INTERPRO, BLASTED, MAPPED, ANNOTATED]	comp6464_c0_seq2_WEIDE	ATP-dependent helicase brm-like isoform X2	6100	10	0.0	91.4	6	F:GO:0016887; C:GO:0016514; F:GO:0005524; F:GO:0042393; P:GO:0043044; P:GO:0006355	F:ATPase activity; C:SWI/SNF complex; F:ATP binding; F:histone binding; P:ATP-dependent chromatin remodeling; P:regulation of transcription, DNA-templated	EC:3.6.1.3; EC:3.6.1.15	Adenosinetriphosphatase; Nucleoside-triphosphate phosphatase	IPR001487 (PRINTS); IPR001650 (SMART); IPR029295 (SMART); IPR001487 (SMART); IPR029295 (PFAM); G3DSA:3.40.50.300 (GENE3D); IPR001487 (G3DSA:1.20.920.GENE3D); IPR001487 (PFAM); IPR001650 (PFAM); mobidb-lite (MOBIDB_LITE); mobidb-lite (MOBIDB_LITE); mobidb-lite (MOBIDB_LITE); mobidb-lite (MOBIDB_LITE); IPR030088 (PTHR10799:PANTHER); PTHR10799 (PANTHER); IPR001487 (PROSITE_PROFILES); IPR001650 (PROS…	F:GO:0016887; C:GO:0016514; P:GO:0006338; F:GO:0005515; F:GO:0042393	F:ATPase activity; C:SWI/SNF complex; P:chromatin remodeling; F:protein binding; F:histone binding
[INTERPRO, BLASTED, MAPPED, ANNOTATED]	comp6524_c0_seq2_WEIDE	ileal sodium bile acid cotransporter-like	1688	10	1.05127e-147	75.2	1	C:GO:0016020	C:membrane			IPR002657 (PFAM); IPR004710 (PANTHER); PTHR10361:SF43 (PANTHER)	C:GO:0016020	C:membrane
[INTERPRO, BLASTED, MAPPED, ANNOTATED]	comp6591_c0_seq2_WEIDE	cytochrome P450 4d2-like	1730	10	0.0	74.7	3	F:GO:0016491; F:GO:0046872; C:GO:0016020	F:oxidoreductase activity; F:metal ion binding; C:membrane			IPR002401 (PRINTS); IPR001128 (PRINTS); IPR001128 (PFAM); G3DSA:1.10.630.10 (GENE3D); PTHR24291 (PANTHER); PTHR24291:SF80 (PANTHER); IPR001128 (SUPERFAMILY)	F:GO:0016705; F:GO:0005506; P:GO:0055114; F:GO:0020037	F:oxidoreductase activity, acting on paired donors, with incorporation or reduction of molecular oxygen; F:iron ion binding; P:oxidation-reduction process; F:heme binding
[INTERPRO, BLASTED, MAPPED]	comp6827_c1_seq2_WEIDE	Transposable element P transposase	2897	10	1.51469e-124	60.5	3	F:GO:0003676; F:GO:0004803; P:GO:0006313	F:nucleic acid binding; F:transposase activity; P:transposition, DNA-mediated			no IPS match	no IPS match	no IPS match
[INTERPRO, NO-BLAST]	comp6827_c1_seq3_WEIDE	---NA---	1489									no IPS match	no IPS match	no IPS match
[INTERPRO, NO-BLAST]	comp6827_c1_seq4_WEIDE	---NA---	1267									no IPS match	no IPS match	no IPS match
[INTERPRO, BLASTED]	comp6844_c0_seq1_WEIDE	hypothetical protein TcasGA2_TC010978	2394	1	3.61602	86.0						no IPS match	no IPS match	no IPS match
[INTERPRO, NO-BLAST]	comp6844_c0_seq3_WEIDE	---NA---	1750									no IPS match	no IPS match	no IPS match
[INTERPRO, NO-BLAST]	comp6866_c1_seq3_WEIDE	---NA---	702									no IPS match	no IPS match	no IPS match
[INTERPRO, BLASTED, MAPPED]	comp6880_c1_seq4_WEIDE	RNA-directed DNA polymerase from mobile element jockey-like	3422	10	2.29276e-83	54.9	2	F:GO:0003964; P:GO:0006278	F:RNA-directed DNA polymerase activity; P:RNA-dependent DNA biosynthetic process			G3DSA:3.30.70.270 (GENE3D); IPR000477 (PFAM); PTHR19446 (PANTHER); PTHR19446:SF411 (PANTHER); IPR000477 (PROSITE_PROFILES)	no GO terms	no GO terms
[INTERPRO, NO-BLAST]	comp6888_c0_seq12_WEIDE	---NA---	1574									no IPS match	no IPS match	no IPS match
[INTERPRO, NO-BLAST]	comp6888_c0_seq14_WEIDE	---NA---	1644									no IPS match	no IPS match	no IPS match
[INTERPRO, NO-BLAST]	comp6888_c0_seq1_WEIDE	---NA---	1761									no IPS match	no IPS match	no IPS match
[INTERPRO, NO-BLAST]	comp6888_c0_seq4_WEIDE	---NA---	1831									no IPS match	no IPS match	no IPS match
[INTERPRO, NO-BLAST]	comp6888_c0_seq6_WEIDE	---NA---	1643									no IPS match	no IPS match	no IPS match
[INTERPRO, NO-BLAST]	comp6888_c0_seq8_WEIDE	---NA---	1573									no IPS match	no IPS match	no IPS match
[INTERPRO, NO-BLAST]	comp6913_c1_seq2_WEIDE	---NA---	860									no IPS match	no IPS match	no IPS match
[INTERPRO, BLASTED, MAPPED, ANNOTATED]	comp6915_c0_seq1_WEIDE	Transposon Ty3-I Gag-Pol poly	2368	10	2.31134e-90	68.5	3	P:GO:0043170; F:GO:0005488; P:GO:0044238	P:macromolecule metabolic process; F:binding; P:primary metabolic process			G3DSA:3.30.70.270 (GENE3D); G3DSA:3.30.70.270 (GENE3D); G3DSA:3.10.10.10 (GENE3D); IPR000477 (PFAM); PTHR24559 (PANTHER); PTHR24559:SF227 (PANTHER); IPR000477 (PROSITE_PROFILES); cd01647 (CDD); SSF56672 (SUPERFAMILY)	no GO terms	no GO terms
[INTERPRO, BLASTED, MAPPED]	comp6915_c0_seq3_WEIDE	Transposon Ty3-I Gag-Pol poly	2331	10	6.72993e-170	62.7	5	F:GO:0003676; F:GO:0008270; F:GO:0004190; P:GO:0006508; P:GO:0015074	F:nucleic acid binding; F:zinc ion binding; F:aspartic-type endopeptidase activity; P:proteolysis; P:DNA integration			IPR012337 (G3DSA:3.30.420.GENE3D); IPR001584 (PFAM); mobidb-lite (MOBIDB_LITE); PTHR24559:SF219 (PANTHER); PTHR24559 (PANTHER); IPR001584 (PROSITE_PROFILES); IPR012337 (SUPERFAMILY); SSF56672 (SUPERFAMILY)	F:GO:0003676; P:GO:0015074	F:nucleic acid binding; P:DNA integration
[INTERPRO, BLASTED, MAPPED, ANNOTATED]	comp6922_c0_seq3_WEIDE	rna-directed dna polymerase from mobile element jockey	7679	10	3.97951e-88	60.8	2	P:GO:0090304; F:GO:0003824	P:nucleic acid metabolic process; F:catalytic activity			G3DSA:3.30.70.270 (GENE3D); IPR000477 (PFAM); PTHR33332:SF4 (PANTHER); PTHR33332 (PANTHER); IPR000477 (PROSITE_PROFILES); cd01650 (CDD); SSF56672 (SUPERFAMILY)	no GO terms	no GO terms
[INTERPRO, BLASTED, MAPPED]	comp6929_c0_seq3_WEIDE	cuticle 7-like	637	10	7.05632e-43	73.8	1	F:GO:0042302	F:structural constituent of cuticle			IPR000618 (PRINTS); IPR000618 (PFAM); PTHR12236 (PANTHER); PTHR12236:SF49 (PANTHER); IPR000618 (PROSITE_PROFILES)	F:GO:0042302	F:structural constituent of cuticle
[INTERPRO, BLASTED, MAPPED, ANNOTATED]	comp6933_c1_seq1_WEIDE	PREDICTED: uncharacterized protein LOC105557715	3165	10	0.0	69.6	1	F:GO:0003676	F:nucleic acid binding			IPR007021 (PFAM); mobidb-lite (MOBIDB_LITE); PTHR23272:SF93 (PANTHER); PTHR23272 (PANTHER); IPR012337 (SUPERFAMILY)	F:GO:0003676	F:nucleic acid binding
[INTERPRO, BLASTED, MAPPED, ANNOTATED]	comp6933_c1_seq2_WEIDE	PREDICTED: uncharacterized protein LOC105557715	2713	10	2.39129e-133	71.3	1	F:GO:0003676	F:nucleic acid binding			IPR007021 (PFAM); IPR012337 (SUPERFAMILY)	F:GO:0003676	F:nucleic acid binding
[INTERPRO, NO-BLAST]	comp6968_c1_seq1_WEIDE	---NA---	648									no IPS match	no IPS match	no IPS match
[INTERPRO, BLASTED]	comp7017_c0_seq1_WEIDE	collagen alpha-2(I) chain-like	597	10	5.21748e-05	71.9						no IPS match	no IPS match	no IPS match
[INTERPRO, NO-BLAST]	comp7028_c0_seq1_WEIDE	---NA---	640									mobidb-lite (MOBIDB_LITE)	no GO terms	no GO terms
[INTERPRO, BLASTED, MAPPED]	comp7047_c0_seq1_WEIDE	chondroitin proteoglycan-2-like	1586	7	1.24702e-05	58.86	3	F:GO:0008061; P:GO:0006030; C:GO:0005576	F:chitin binding; P:chitin metabolic process; C:extracellular region			IPR002557 (SMART); IPR002557 (PFAM); IPR002557 (G3DSA:2.170.140.GENE3D); IPR002557 (PROSITE_PROFILES); IPR002557 (SUPERFAMILY)	F:GO:0008061; P:GO:0006030; C:GO:0005576	F:chitin binding; P:chitin metabolic process; C:extracellular region
[INTERPRO, BLASTED]	comp7093_c0_seq1_WEIDE	ejaculatory bulb-specific 3-like	713	10	6.12739e-47	67.4						IPR005055 (G3DSA:1.10.2080.GENE3D); IPR005055 (PFAM); IPR005055 (PANTHER); IPR005055 (SUPERFAMILY)	no GO terms	no GO terms
[INTERPRO, NO-BLAST]	comp7133_c1_seq1_WEIDE	---NA---	913									no IPS match	no IPS match	no IPS match
[INTERPRO, NO-BLAST]	comp7164_c0_seq1_WEIDE	---NA---	560									no IPS match	no IPS match	no IPS match
[INTERPRO, BLASTED, MAPPED, ANNOTATED]	comp7167_c0_seq1_WEIDE	ionotropic receptor 93a	1894	10	2.66542e-88	77.3	6	P:GO:0034220; C:GO:0016021; P:GO:0007268; P:GO:0035235; F:GO:0004970; F:GO:0005234	P:ion transmembrane transport; C:integral component of membrane; P:chemical synaptic transmission; P:ionotropic glutamate receptor signaling pathway; F:ionotropic glutamate receptor activity; F:extracellular-glutamate-gated ion channel activity			G3DSA:1.10.287.70 (GENE3D); IPR001320 (PFAM); PTHR18966:SF304 (PANTHER); PTHR18966 (PANTHER); SSF53850 (SUPERFAMILY)	C:GO:0016020; F:GO:0004970	C:membrane; F:ionotropic glutamate receptor activity
[INTERPRO, BLASTED]	comp7180_c0_seq1_WEIDE	cuticle 65	481	2	0.010316	82.5						no IPS match	no IPS match	no IPS match
[INTERPRO, BLASTED]	comp7181_c0_seq1_WEIDE	cuticle -like	565	10	1.67869e-29	67.6						no IPS match	no IPS match	no IPS match
[INTERPRO, BLASTED]	comp7184_c0_seq1_WEIDE	circadian clock-controlled -like	836	10	8.28536e-73	61.7						IPR010562 (SMART); IPR010562 (PFAM); PTHR11008 (PANTHER); PTHR11008:SF31 (PANTHER)	no GO terms	no GO terms
[INTERPRO, BLASTED, MAPPED]	comp7189_c0_seq1_WEIDE	myosin light chain alkali isoform X1	751	10	8.36767e-51	74.2	1	F:GO:0005509	F:calcium ion binding			G3DSA:1.10.238.10 (GENE3D); G3DSA:1.10.238.10 (GENE3D); PTHR23048:SF15 (PANTHER); PTHR23048 (PANTHER); IPR002048 (PROSITE_PROFILES); IPR011992 (SUPERFAMILY)	F:GO:0005509	F:calcium ion binding
[INTERPRO, BLASTED, MAPPED]	comp7216_c0_seq1_WEIDE	cuticle -like	1167	10	1.63232e-34	55.3	1	F:GO:0042302	F:structural constituent of cuticle			PTHR12236:SF59 (PANTHER); PTHR12236 (PANTHER)	no GO terms	no GO terms
[INTERPRO, BLASTED, MAPPED]	comp7219_c0_seq1_WEIDE	aldose reductase-like	1353	10	9.51668e-144	74.7	2	F:GO:0016491; P:GO:0055114	F:oxidoreductase activity; P:oxidation-reduction process			IPR020471 (PRINTS); IPR020471 (PIRSF); IPR023210 (PFAM); IPR023210 (G3DSA:3.20.20.GENE3D); IPR020471 (PANTHER); PTHR11732:SF312 (PANTHER); IPR023210 (CDD); IPR023210 (SUPERFAMILY)	F:GO:0016491; P:GO:0055114	F:oxidoreductase activity; P:oxidation-reduction process
[INTERPRO, BLASTED, MAPPED]	comp7233_c0_seq1_WEIDE	ADFb like	697	10	2.50509e-48	68.8	2	C:GO:0016020; C:GO:0016021	C:membrane; C:integral component of membrane			no IPS match	no IPS match	no IPS match
[INTERPRO, NO-BLAST]	comp7235_c0_seq1_WEIDE	---NA---	1119									no IPS match	no IPS match	no IPS match
[INTERPRO, BLASTED, MAPPED, ANNOTATED]	comp7343_c0_seq1_WEIDE	apolipo D-like	750	10	4.3999e-48	65.0	1	F:GO:0005488	F:binding			IPR003057 (PRINTS); IPR000566 (PFAM); IPR012674 (G3DSA:2.40.128.GENE3D); IPR022271 (PIRSF); PTHR10612:SF31 (PANTHER); PTHR10612 (PANTHER); IPR012674 (SUPERFAMILY)	F:GO:0031409	F:pigment binding
[INTERPRO, NO-BLAST]	comp7431_c0_seq1_WEIDE	---NA---	705									no IPS match	no IPS match	no IPS match
[INTERPRO, NO-BLAST]	comp7442_c0_seq1_WEIDE	---NA---	4867									no IPS match	no IPS match	no IPS match
[INTERPRO, NO-BLAST]	comp7452_c0_seq1_WEIDE	---NA---	1147									mobidb-lite (MOBIDB_LITE)	no GO terms	no GO terms
[INTERPRO, NO-BLAST]	comp7462_c0_seq1_WEIDE	---NA---	940									no IPS match	no IPS match	no IPS match
[INTERPRO, BLASTED, MAPPED, ANNOTATED]	comp7479_c0_seq1_WEIDE	glutathione S-transferase 1	960	10	9.21082e-135	84.0	3	P:GO:0006803; P:GO:0006749; F:GO:0004364	P:obsolete glutathione conjugation reaction; P:glutathione metabolic process; F:glutathione transferase activity	EC:2.5.1.18	Glutathione transferase	IPR004046 (PFAM); G3DSA:1.20.1050.10 (GENE3D); G3DSA:3.40.30.10 (GENE3D); IPR004045 (PFAM); PTHR11260:SF336 (PANTHER); PTHR11260 (PANTHER); IPR010987 (PROSITE_PROFILES); IPR004045 (PROSITE_PROFILES); cd03177 (CDD); IPR010987 (SUPERFAMILY); IPR012336 (SUPERFAMILY)	F:GO:0005515	F:protein binding
[INTERPRO, BLASTED]	comp7494_c0_seq1_WEIDE	cuticle -like	569	10	5.16721e-26	66.0						no IPS match	no IPS match	no IPS match
[INTERPRO, BLASTED]	comp7503_c0_seq1_WEIDE	PREDICTED: uncharacterized protein LOC108909224	977	10	1.09779e-47	56.8						mobidb-lite (MOBIDB_LITE); mobidb-lite (MOBIDB_LITE); mobidb-lite (MOBIDB_LITE)	no GO terms	no GO terms
[INTERPRO, BLASTED]	comp7509_c0_seq1_WEIDE	PREDICTED: uncharacterized protein LOC664518	3594	10	0.0	76.6						mobidb-lite (MOBIDB_LITE)	no GO terms	no GO terms
[INTERPRO, BLASTED, MAPPED, ANNOTATED]	comp7515_c0_seq1_WEIDE	fibril-forming collagen alpha chain-like	1639	10	1.32959e-136	71.7	3	C:GO:0005581; F:GO:0005201; C:GO:0005578	C:collagen trimer; F:extracellular matrix structural constituent; C:proteinaceous extracellular matrix			IPR000885 (SMART); G3DSA:2.160.20.50 (GENE3D); IPR008160 (PFAM); IPR014716 (G3DSA:3.90.215.GENE3D); IPR000885 (PFAM); mobidb-lite (MOBIDB_LITE); PTHR24023 (PANTHER); PTHR24023:SF664 (PANTHER); IPR000885 (PRODOM); IPR000885 (PROSITE_PROFILES)	F:GO:0005201	F:extracellular matrix structural constituent
[INTERPRO, BLASTED]	comp7545_c0_seq1_WEIDE	neurogenic locus notch homolog 1 isoform X1	1630	10	0.0	83.6						IPR000742 (SMART); G3DSA:2.10.25.10 (GENE3D); G3DSA:2.10.25.10 (GENE3D); G3DSA:2.90.20.10 (GENE3D); G3DSA:2.10.25.10 (GENE3D); G3DSA:2.10.25.10 (GENE3D); PTHR22963 (PANTHER); PTHR22963:SF64 (PANTHER); IPR000742 (PROSITE_PROFILES); IPR000742 (PROSITE_PROFILES); IPR000742 (PROSITE_PROFILES); IPR000742 (PROSITE_PROFILES); IPR000742 (PROSITE_PROFILES); IPR000742 (PROSITE_PROFILES)	no GO terms	no GO terms
[INTERPRO, BLASTED]	comp7554_c0_seq1_WEIDE	PREDICTED: uncharacterized protein LOC108916298	3080	10	0.0	77.3						IPR004868 (PFAM); IPR012337 (G3DSA:3.30.420.GENE3D); G3DSA:3.40.960.10 (GENE3D); PTHR33568:SF4 (PANTHER); PTHR33568 (PANTHER); SSF56672 (SUPERFAMILY); IPR012337 (SUPERFAMILY)	F:GO:0000166; F:GO:0003676; F:GO:0008408; F:GO:0003677; F:GO:0003887; P:GO:0006260	F:nucleotide binding; F:nucleic acid binding; F:3'-5' exonuclease activity; F:DNA binding; F:DNA-directed DNA polymerase activity; P:DNA replication
[INTERPRO, NO-BLAST]	comp7578_c0_seq1_WEIDE	---NA---	444									no IPS match	no IPS match	no IPS match
[INTERPRO, BLASTED]	comp7582_c0_seq1_WEIDE	C-type lectin precursor	1621	10	2.16055e-120	86.6						IPR001304 (SMART); IPR016186 (G3DSA:3.10.100.GENE3D); mobidb-lite (MOBIDB_LITE); PTHR21407:SF8 (PANTHER); PTHR21407 (PANTHER); IPR001304 (PROSITE_PROFILES); cd00037 (CDD); IPR016187 (SUPERFAMILY)	no GO terms	no GO terms
[INTERPRO, BLASTED, MAPPED, ANNOTATED]	comp7700_c0_seq1_WEIDE	myrosinase 1-like	2557	10	0.0	76.4	2	P:GO:0005975; F:GO:0004553	P:carbohydrate metabolic process; F:hydrolase activity, hydrolyzing O-glycosyl compounds			IPR001360 (PRINTS); G3DSA:3.20.20.80 (GENE3D); IPR001360 (PFAM); PTHR10353:SF93 (PANTHER); IPR001360 (PANTHER); IPR017853 (SUPERFAMILY)	P:GO:0005975; F:GO:0004553	P:carbohydrate metabolic process; F:hydrolase activity, hydrolyzing O-glycosyl compounds
[INTERPRO, NO-BLAST]	comp7745_c0_seq1_WEIDE	---NA---	1123									no IPS match	no IPS match	no IPS match
[INTERPRO, BLASTED, MAPPED]	comp7746_c0_seq1_WEIDE	larval cuticle LCP-22-like	808	10	4.33357e-15	64.2	1	F:GO:0042302	F:structural constituent of cuticle			IPR000618 (PRINTS); IPR000618 (PFAM); PTHR10380 (PANTHER); PTHR10380:SF171 (PANTHER); IPR000618 (PROSITE_PROFILES)	F:GO:0042302	F:structural constituent of cuticle
[INTERPRO, NO-BLAST]	comp7802_c0_seq1_WEIDE	---NA---	365									mobidb-lite (MOBIDB_LITE)	no GO terms	no GO terms
[INTERPRO, NO-BLAST]	comp7935_c0_seq1_WEIDE	---NA---	377									no IPS match	no IPS match	no IPS match
[INTERPRO, BLASTED]	comp7987_c0_seq1_WEIDE	PREDICTED: uncharacterized protein LOC108906146	2937	10	2.67579e-165	70.0						no IPS match	no IPS match	no IPS match
[INTERPRO, BLASTED]	comp7999_c0_seq1_WEIDE	ejaculatory bulb-specific 3-like	920	10	6.69104e-47	87.3						IPR005055 (G3DSA:1.10.2080.GENE3D); IPR005055 (PFAM); IPR005055 (PANTHER); IPR005055 (SUPERFAMILY)	no GO terms	no GO terms
[INTERPRO, BLASTED, MAPPED, ANNOTATED]	comp8117_c0_seq1_WEIDE	glucose dehydrogenase [ quinone]-like	2322	10	7.9976e-126	70.9	1	F:GO:0016491	F:oxidoreductase activity			IPR000172 (PFAM); G3DSA:4.10.450.10 (GENE3D); IPR007867 (PFAM); G3DSA:3.30.560.10 (GENE3D); PTHR11552:SF158 (PANTHER); PTHR11552 (PANTHER); IPR023753 (SUPERFAMILY); SSF54373 (SUPERFAMILY)	F:GO:0016614; F:GO:0050660; F:GO:0016491; P:GO:0055114	F:oxidoreductase activity, acting on CH-OH group of donors; F:flavin adenine dinucleotide binding; F:oxidoreductase activity; P:oxidation-reduction process
[INTERPRO, NO-BLAST]	comp8121_c0_seq1_WEIDE	---NA---	1433									PTHR22979:SF34 (PANTHER); PTHR22979 (PANTHER)	no GO terms	no GO terms
[INTERPRO, BLASTED, MAPPED]	comp8125_c0_seq1_WEIDE	general odorant-binding 83a-like	628	10	7.52245e-27	57.4	1	F:GO:0005549	F:odorant binding			PR00485 (PRINTS); IPR006170 (SMART); IPR006170 (PFAM); IPR006170 (G3DSA:1.10.238.GENE3D); PTHR11857:SF37 (PANTHER); PTHR11857 (PANTHER); IPR006170 (SUPERFAMILY)	F:GO:0005549	F:odorant binding
[INTERPRO, NO-BLAST]	comp8130_c0_seq1_WEIDE	---NA---	471									mobidb-lite (MOBIDB_LITE)	no GO terms	no GO terms
[INTERPRO, BLASTED, MAPPED, ANNOTATED]	comp8167_c0_seq1_WEIDE	fumarylacetoacetate hydrolase domain-containing 2-like	1443	10	2.04543e-132	71.1	1	F:GO:0003824	F:catalytic activity			IPR011234 (G3DSA:3.90.850.GENE3D); IPR011234 (PFAM); PTHR42796:SF3 (PANTHER); PTHR42796 (PANTHER); IPR011234 (SUPERFAMILY)	F:GO:0003824; P:GO:0008152	F:catalytic activity; P:metabolic process
[INTERPRO, BLASTED]	comp8176_c0_seq1_WEIDE	RNA-directed DNA polymerase from mobile element jockey-like	1136	10	1.53924e-59	65.0						PR01345 (PRINTS); G3DSA:3.30.70.270 (GENE3D); IPR000477 (PFAM); PTHR19446 (PANTHER); PTHR19446:SF398 (PANTHER); IPR000477 (PROSITE_PROFILES); SSF56672 (SUPERFAMILY)	no GO terms	no GO terms
[INTERPRO, NO-BLAST]	comp8268_c0_seq1_WEIDE	---NA---	1047									no IPS match	no IPS match	no IPS match
[INTERPRO, BLASTED]	comp8325_c0_seq1_WEIDE	flightin	385	10	1.9171e-28	73.1						no IPS match	no IPS match	no IPS match
[INTERPRO, BLASTED, MAPPED, ANNOTATED]	comp8366_c0_seq1_WEIDE	2-acylglycerol O-acyltransferase 2-like	1818	10	1.94325e-159	76.0	1	C:GO:0016020	C:membrane			IPR007130 (PFAM); PTHR12317:SF47 (PANTHER); PTHR12317 (PANTHER); cd07987 (CDD)	F:GO:0016747	F:transferase activity, transferring acyl groups other than amino-acyl groups
[INTERPRO, BLASTED, MAPPED, ANNOTATED]	comp8421_c0_seq1_WEIDE	PREDICTED: uncharacterized protein K02A2.6-like	4964	10	0.0	64.6	2	F:GO:0005488; P:GO:0006259	F:binding; P:DNA metabolic process			G3DSA:3.30.70.270 (GENE3D); G3DSA:3.10.10.10 (GENE3D); IPR001584 (PFAM); IPR015416 (PFAM); IPR012337 (G3DSA:3.30.420.GENE3D); G3DSA:3.30.70.270 (GENE3D); IPR000477 (PFAM); mobidb-lite (MOBIDB_LITE); mobidb-lite (MOBIDB_LITE); PTHR24559 (PANTHER); PTHR24559:SF227 (PANTHER); IPR001584 (PROSITE_PROFILES); IPR000477 (PROSITE_PROFILES); cd09274 (CDD); cd01647 (CDD); IPR012337 (SUPERFAMILY); SSF56672 (…	F:GO:0003676; P:GO:0015074	F:nucleic acid binding; P:DNA integration
[INTERPRO, BLASTED, MAPPED, ANNOTATED]	comp8438_c0_seq1_WEIDE	extended synaptotagmin-2 isoform X1	2772	10	0.0	78.5	1	F:GO:0008289	F:lipid binding			IPR000008 (SMART); IPR000008 (G3DSA:2.60.40.GENE3D); IPR000008 (PFAM); IPR000008 (G3DSA:2.60.40.GENE3D); IPR031468 (PFAM); IPR000008 (G3DSA:2.60.40.GENE3D); mobidb-lite (MOBIDB_LITE); PTHR10774:SF134 (PANTHER); PTHR10774 (PANTHER); IPR000008 (PROSITE_PROFILES); IPR000008 (PROSITE_PROFILES); IPR000008 (PROSITE_PROFILES); cd04050 (CDD); IPR000008 (SUPERFAMILY); IPR000008 (SUPERFAMILY); IPR000008 (S…	F:GO:0008289	F:lipid binding
[INTERPRO, NO-BLAST]	comp8689_c0_seq1_WEIDE	---NA---	1101									no IPS match	no IPS match	no IPS match
[INTERPRO, BLASTED, MAPPED, ANNOTATED]	comp8702_c0_seq1_WEIDE	pupal cuticle 20-like	1027	10	7.22533e-31	82.6	1	F:GO:0042302	F:structural constituent of cuticle			IPR000618 (PFAM); mobidb-lite (MOBIDB_LITE); PTHR10380 (PANTHER); PTHR10380:SF166 (PANTHER); IPR000618 (PROSITE_PROFILES)	F:GO:0042302	F:structural constituent of cuticle
[INTERPRO, BLASTED, MAPPED, ANNOTATED]	comp8704_c0_seq1_WEIDE	myosin heavy chain kinase D-like	1811	10	1.87053e-125	70.6	2	P:GO:0016310; F:GO:0016301	P:phosphorylation; F:kinase activity			IPR001680 (SMART); IPR015943 (G3DSA:2.130.10.GENE3D); IPR015943 (G3DSA:2.130.10.GENE3D); PTHR19855 (PANTHER); PTHR19855:SF13 (PANTHER); IPR017986 (SUPERFAMILY)	F:GO:0005515	F:protein binding
[INTERPRO, NO-BLAST]	comp8724_c0_seq1_WEIDE	---NA---	318									no IPS match	no IPS match	no IPS match
[INTERPRO, BLASTED, MAPPED]	comp8857_c0_seq1_WEIDE	regucalcin-like isoform X1	1368	10	8.32619e-124	66.2	3	F:GO:0005509; P:GO:0050790; F:GO:0030234	F:calcium ion binding; P:regulation of catalytic activity; F:enzyme regulator activity			IPR005511 (PRINTS); IPR011042 (G3DSA:2.120.10.GENE3D); IPR013658 (PFAM); PTHR10907 (PANTHER); PTHR10907:SF67 (PANTHER); SSF63829 (SUPERFAMILY)	no GO terms	no GO terms
[INTERPRO, NO-BLAST]	comp8895_c0_seq1_WEIDE	---NA---	825									mobidb-lite (MOBIDB_LITE)	no GO terms	no GO terms
[INTERPRO, BLASTED, MAPPED]	comp8917_c0_seq1_WEIDE	Transposon Ty3-G Gag-Pol poly	5076	10	0.0	59.0	3	F:GO:0003676; F:GO:0008270; P:GO:0015074	F:nucleic acid binding; F:zinc ion binding; P:DNA integration			IPR001584 (PFAM); IPR000477 (PFAM); IPR012337 (G3DSA:3.30.420.GENE3D); G3DSA:3.30.70.270 (GENE3D); G3DSA:3.10.10.10 (GENE3D); G3DSA:3.30.70.270 (GENE3D); IPR021109 (G3DSA:2.40.70.GENE3D); mobidb-lite (MOBIDB_LITE); PTHR24559 (PANTHER); PTHR24559:SF234 (PANTHER); IPR000477 (PROSITE_PROFILES); IPR001584 (PROSITE_PROFILES); cd09274 (CDD); cd01647 (CDD); cd05481 (CDD); IPR012337 (SUPERFAMILY); SSF566…	F:GO:0003676; P:GO:0015074	F:nucleic acid binding; P:DNA integration
[INTERPRO, NO-BLAST]	comp8953_c0_seq2_WEIDE	---NA---	1336									no IPS match	no IPS match	no IPS match
[INTERPRO, BLASTED]	comp8963_c0_seq1_WEIDE	pollen-specific leucine-rich repeat extensin 2	1094	10	4.06422e-13	76.8						no IPS match	no IPS match	no IPS match
[INTERPRO, NO-BLAST]	comp8993_c0_seq1_WEIDE	---NA---	628									no IPS match	no IPS match	no IPS match
[INTERPRO, NO-BLAST]	comp9145_c0_seq1_WEIDE	---NA---	1287									no IPS match	no IPS match	no IPS match
[INTERPRO, NO-BLAST]	comp9315_c0_seq1_WEIDE	---NA---	752									no IPS match	no IPS match	no IPS match
[INTERPRO, NO-BLAST]	comp9363_c0_seq1_WEIDE	---NA---	400									no IPS match	no IPS match	no IPS match
[INTERPRO, NO-BLAST]	comp9397_c0_seq1_WEIDE	---NA---	419									no IPS match	no IPS match	no IPS match
[INTERPRO, NO-BLAST]	comp9428_c0_seq1_WEIDE	---NA---	360									no IPS match	no IPS match	no IPS match
[INTERPRO, NO-BLAST]	comp9441_c0_seq1_WEIDE	---NA---	1214									no IPS match	no IPS match	no IPS match
[INTERPRO, BLASTED, MAPPED, ANNOTATED]	comp9467_c0_seq1_WEIDE	transmembrane 138	741	10	2.62234e-54	76.0	1	C:GO:0016021	C:integral component of membrane			IPR024133 (PFAM); IPR024133 (PANTHER)	no GO terms	no GO terms
[INTERPRO, BLASTED, MAPPED, ANNOTATED]	comp9512_c0_seq1_WEIDE	catalase-like	1671	10	0.0	81.5	10	P:GO:0006979; F:GO:0046872; F:GO:0004096; P:GO:0006804; P:GO:0098869; P:GO:0015947; P:GO:0055114; P:GO:0006568; F:GO:0020037; P:GO:0042744	P:response to oxidative stress; F:metal ion binding; F:catalase activity; P:obsolete peroxidase reaction; P:cellular oxidant detoxification; P:methane metabolic process; P:oxidation-reduction process; P:tryptophan metabolic process; F:heme binding; P:hydrogen peroxide catabolic process	EC:1.11.1.7; EC:1.11.1.6	Peroxidase; Catalase	IPR018028 (PRINTS); IPR011614 (SMART); IPR010582 (PFAM); IPR024711 (PIRSF); IPR011614 (G3DSA:2.40.180.GENE3D); IPR011614 (PFAM); mobidb-lite (MOBIDB_LITE); IPR018028 (PANTHER); IPR018028 (PROSITE_PROFILES); IPR020835 (SUPERFAMILY)	P:GO:0006979; F:GO:0004096; P:GO:0055114; F:GO:0020037	P:response to oxidative stress; F:catalase activity; P:oxidation-reduction process; F:heme binding
[INTERPRO, NO-BLAST]	comp9721_c0_seq1_WEIDE	---NA---	400									mobidb-lite (MOBIDB_LITE)	no GO terms	no GO terms
[INTERPRO, BLASTED, MAPPED, ANNOTATED]	comp9767_c0_seq1_WEIDE	synaptotagmin 1-like isoform X2	5001	10	0.0	88.3	1	C:GO:0016021	C:integral component of membrane			IPR001565 (PRINTS); IPR000008 (PRINTS); IPR000008 (SMART); IPR000008 (G3DSA:2.60.40.GENE3D); IPR000008 (PFAM); IPR000008 (G3DSA:2.60.40.GENE3D); IPR028689 (PTHR10024:PANTHER); PTHR10024 (PANTHER); IPR000008 (PROSITE_PROFILES); IPR000008 (PROSITE_PROFILES); cd08385 (CDD); cd08402 (CDD); IPR000008 (SUPERFAMILY); IPR000008 (SUPERFAMILY)	C:GO:0016020; P:GO:0017158	C:membrane; P:regulation of calcium ion-dependent exocytosis
[INTERPRO, BLASTED]	comp9783_c0_seq1_WEIDE	RNA-directed DNA polymerase from mobile element jockey-like	2028	10	7.12208e-18	55.3						PTHR33332:SF4 (PANTHER); PTHR33332 (PANTHER)	no GO terms	no GO terms
[INTERPRO, BLASTED, MAPPED]	comp9876_c0_seq1_WEIDE	activating signal cointegrator 1 complex subunit 1	1262	10	3.2405e-102	59.3	2	F:GO:0003676; F:GO:0003723	F:nucleic acid binding; F:RNA binding			IPR019510 (PFAM); G3DSA:3.90.1140.10 (GENE3D); PTHR13360:SF2 (PANTHER); PTHR13360 (PANTHER)	no GO terms	no GO terms
[INTERPRO, BLASTED, MAPPED, ANNOTATED]	comp9921_c0_seq1_WEIDE	SMG9 isoform X1	1780	10	0.0	73.0	2	P:GO:0044260; P:GO:0044238	P:cellular macromolecule metabolic process; P:primary metabolic process			G3DSA:3.40.50.300 (GENE3D); mobidb-lite (MOBIDB_LITE); PTHR14270 (PANTHER); IPR027417 (SUPERFAMILY)	no GO terms	no GO terms
