# Supplementary material for: A subset of chemosensory genes differs between two populations of a specialized leaf beetle after host plant shift
Source: Ecol Evol. 2018 Jul 20;8(16):8055–75. doi: 10.1002/ece3.4246 (PMC6145003; doi:10.1002/ece3.4246)
Supplement: Supplementary file 7 [file ECE3-8-8055-s007.xlsx]

## Sheet: Sheet1
Tags	SeqName	Description	Length	#Hits	e-Value	sim mean	#GO	GO IDs	GO Names	Enzyme Codes	Enzyme Names	InterPro IDs	InterPro GO IDs	InterPro GO Names
[INTERPRO, BLASTED, MAPPED, ANNOTATED]	CL133Contig1_WEIDE	toll-like receptor 6	2470	10	5.70597e-83	49.3	1	F:GO:0005515	F:protein binding			IPR003591 (SMART); SM00365 (SMART); IPR032675 (G3DSA:3.80.10.GENE3D); IPR001611 (PFAM); IPR001611 (PFAM); IPR032675 (G3DSA:3.80.10.GENE3D); PTHR24369:SF142 (PANTHER); PTHR24369 (PANTHER); IPR001611 (PROSITE_PROFILES); IPR001611 (PROSITE_PROFILES); IPR001611 (PROSITE_PROFILES); IPR001611 (PROSITE_PROFILES); IPR001611 (PROSITE_PROFILES); IPR001611 (PROSITE_PROFILES); IPR001611 (PROSITE_PROFILES); I…	F:GO:0005515	F:protein binding
[INTERPRO, NO-BLAST]	CL45Contig1_WEIDE	---NA---	610									no IPS match	no IPS match	no IPS match
[INTERPRO, BLASTED, ANNOTATED]	CL97Contig1_WEIDE	titin isoform X2	14664	10	0.0	62.1	4	F:GO:0008307; F:GO:0003779; P:GO:0007076; P:GO:0045214	F:structural constituent of muscle; F:actin binding; P:mitotic chromosome condensation; P:sarcomere organization			IPR003599 (SMART); IPR003598 (SMART); IPR013783 (G3DSA:2.60.40.GENE3D); IPR013783 (G3DSA:2.60.40.GENE3D); IPR013783 (G3DSA:2.60.40.GENE3D); IPR013783 (G3DSA:2.60.40.GENE3D); IPR013098 (PFAM); IPR013783 (G3DSA:2.60.40.GENE3D); mobidb-lite (MOBIDB_LITE); mobidb-lite (MOBIDB_LITE); mobidb-lite (MOBIDB_LITE); mobidb-lite (MOBIDB_LITE); mobidb-lite (MOBIDB_LITE); mobidb-lite (MOBIDB_LITE); mobidb-lite…	F:GO:0008307; P:GO:0007076; F:GO:0003779; P:GO:0045214	F:structural constituent of muscle; P:mitotic chromosome condensation; F:actin binding; P:sarcomere organization
[INTERPRO, NO-BLAST]	comp10019_c0_seq1_WEIDE	---NA---	640									no IPS match	no IPS match	no IPS match
[INTERPRO, BLASTED, MAPPED]	comp10040_c0_seq1_WEIDE	C-type lectin 37Db-like	333	10	0.00154614	60.6	4	C:GO:0016020; C:GO:0016021; P:GO:0007155; F:GO:0030246	C:membrane; C:integral component of membrane; P:cell adhesion; F:carbohydrate binding			no IPS match	no IPS match	no IPS match
[INTERPRO, BLASTED, ANNOTATED]	comp10054_c0_seq1_WEIDE	B2 -like isoform X1	921	10	5.89577e-06	47.2	1	F:GO:0005549	F:odorant binding			IPR006170 (PFAM); IPR006170 (G3DSA:1.10.238.GENE3D); IPR006170 (SUPERFAMILY)	F:GO:0005549	F:odorant binding
[INTERPRO, BLASTED]	comp10275_c0_seq1_WEIDE	C-type lectin domain family 4 member E	385	10	0.00128773	50.8						IPR016186 (G3DSA:3.10.100.GENE3D); cd00037 (CDD); IPR016187 (SUPERFAMILY)	no GO terms	no GO terms
[INTERPRO, BLASTED]	comp10281_c0_seq1_WEIDE	PREDICTED: uncharacterized protein LOC109602550	994	10	8.06779e-28	49.0						PS51257 (PROSITE_PROFILES)	no GO terms	no GO terms
[INTERPRO, NO-BLAST]	comp10366_c0_seq1_WEIDE	---NA---	429									no IPS match	no IPS match	no IPS match
[INTERPRO, NO-BLAST]	comp10366_c0_seq2_WEIDE	---NA---	430									no IPS match	no IPS match	no IPS match
[INTERPRO, BLASTED, MAPPED]	comp10539_c0_seq1_WEIDE	ketimine reductase mu-crystallin	1225	10	2.13961e-110	64.1	2	F:GO:0008473; F:GO:0016829	F:ornithine cyclodeaminase activity; F:lyase activity			IPR003462 (PIRSF); IPR023401 (G3DSA:3.30.1780.GENE3D); IPR003462 (PFAM); G3DSA:3.40.50.720 (GENE3D); IPR003462 (PANTHER); IPR016040 (SUPERFAMILY)	no GO terms	no GO terms
[INTERPRO, BLASTED, MAPPED, ANNOTATED]	comp10555_c0_seq1_WEIDE	cystinosin homolog	2072	10	7.8927e-163	77.5	1	C:GO:0016021	C:integral component of membrane			IPR006603 (SMART); IPR006603 (PFAM); IPR005282 (TIGRFAM); PTHR13131:SF11 (PANTHER); IPR005282 (PANTHER)	no GO terms	no GO terms
[INTERPRO, BLASTED]	comp10557_c0_seq1_WEIDE	PREDICTED: uncharacterized protein LOC108903268 isoform X1	603	10	3.90214e-30	60.7						G3DSA:2.70.220.10 (GENE3D)	no GO terms	no GO terms
[INTERPRO, BLASTED, MAPPED, ANNOTATED]	comp10611_c0_seq1_WEIDE	insulin-like growth factor-binding complex acid labile subunit	1650	10	7.78845e-14	50.7	1	F:GO:0005515	F:protein binding			PR00019 (PRINTS); SM00365 (SMART); IPR003591 (SMART); IPR001611 (PFAM); IPR001611 (PFAM); IPR032675 (G3DSA:3.80.10.GENE3D); IPR001611 (PFAM); PTHR24373 (PANTHER); PTHR24373:SF193 (PANTHER); IPR001611 (PROSITE_PROFILES); IPR001611 (PROSITE_PROFILES); IPR001611 (PROSITE_PROFILES); IPR001611 (PROSITE_PROFILES); IPR001611 (PROSITE_PROFILES); IPR001611 (PROSITE_PROFILES); IPR001611 (PROSITE_PROFILES);…	F:GO:0005515	F:protein binding
[INTERPRO, BLASTED]	comp10712_c0_seq1_WEIDE	BUD13 homolog	1674	10	1.36169e-105	55.4						IPR018609 (PFAM); mobidb-lite (MOBIDB_LITE); mobidb-lite (MOBIDB_LITE); mobidb-lite (MOBIDB_LITE); PTHR31809:SF1 (PANTHER); PTHR31809 (PANTHER)	no GO terms	no GO terms
[INTERPRO, BLASTED]	comp10718_c0_seq1_WEIDE	retinol dehydrogenase 13-like	305	10	0.000362731	66.4						IPR002347 (PFAM); G3DSA:3.40.50.720 (GENE3D); PTHR24320 (PANTHER); PTHR24320:SF122 (PANTHER); IPR016040 (SUPERFAMILY)	no GO terms	no GO terms
[INTERPRO, BLASTED]	comp10919_c0_seq1_WEIDE	circadian clock-controlled -like	3100	10	3.51829e-54	58.1						IPR010562 (SMART); IPR010562 (PFAM); G3DSA:3.15.10.10 (GENE3D)	no GO terms	no GO terms
[INTERPRO, BLASTED, MAPPED, ANNOTATED]	comp10928_c0_seq1_WEIDE	cytochrome b561	1546	10	7.5805e-107	71.5	1	C:GO:0016020	C:membrane			IPR006593 (SMART); IPR006593 (PFAM); PTHR10106 (PANTHER); IPR006593 (PROSITE_PROFILES)	no GO terms	no GO terms
[INTERPRO, BLASTED]	comp10934_c0_seq1_WEIDE	hypothetical protein X777_00002, partial	1118	10	1.0862	75.5						no IPS match	no IPS match	no IPS match
[INTERPRO, NO-BLAST]	comp10934_c0_seq2_WEIDE	---NA---	1118									no IPS match	no IPS match	no IPS match
[INTERPRO, NO-BLAST]	comp11122_c0_seq1_WEIDE	---NA---	684									no IPS match	no IPS match	no IPS match
[INTERPRO, BLASTED]	comp11196_c0_seq1_WEIDE	PREDICTED: uncharacterized protein LOC108904829	1496	10	6.45932e-76	55.7						IPR015897 (SMART); G3DSA:3.90.1200.10 (GENE3D); IPR004119 (PFAM); PTHR11012 (PANTHER); PTHR11012:SF43 (PANTHER); IPR011009 (SUPERFAMILY)	no GO terms	no GO terms
[INTERPRO, NO-BLAST]	comp11434_c0_seq1_WEIDE	---NA---	1006									mobidb-lite (MOBIDB_LITE)	no GO terms	no GO terms
[INTERPRO, BLASTED]	comp11548_c0_seq1_WEIDE	alpha-tocopherol transfer -like	360	10	0.416976	86.3						no IPS match	no IPS match	no IPS match
[INTERPRO, BLASTED, MAPPED, ANNOTATED]	comp11632_c0_seq1_WEIDE	chitinase 3	1257	10	1.98161e-99	58.8	2	P:GO:0005975; F:GO:0008061	P:carbohydrate metabolic process; F:chitin binding			IPR011583 (SMART); IPR001223 (PFAM); G3DSA:3.20.20.80 (GENE3D); PTHR11177:SF294 (PANTHER); PTHR11177 (PANTHER); IPR017853 (SUPERFAMILY); IPR029070 (SUPERFAMILY)	P:GO:0005975; F:GO:0008061	P:carbohydrate metabolic process; F:chitin binding
[INTERPRO, BLASTED, MAPPED]	comp11677_c0_seq1_WEIDE	neuronal pentraxin receptor	1486	10	2.08622e-101	55.5	3	F:GO:0003824; F:GO:0005509; P:GO:0008152	F:catalytic activity; F:calcium ion binding; P:metabolic process			IPR001759 (PRINTS); IPR001759 (SMART); G3DSA:2.60.120.200 (GENE3D); IPR001759 (PFAM); mobidb-lite (MOBIDB_LITE); PTHR19277:SF138 (PANTHER); PTHR19277 (PANTHER); IPR013320 (SUPERFAMILY)	no GO terms	no GO terms
[INTERPRO, BLASTED, MAPPED, ANNOTATED]	comp11831_c0_seq1_WEIDE	UDP-glucuronosyltransferase 2B7-like	2841	10	0.0	72.6	2	F:GO:0016758; P:GO:0008152	F:transferase activity, transferring hexosyl groups; P:metabolic process			G3DSA:3.40.50.2000 (GENE3D); G3DSA:3.40.50.2000 (GENE3D); IPR002213 (PFAM); SSF53756 (SUPERFAMILY)	F:GO:0016758; P:GO:0008152	F:transferase activity, transferring hexosyl groups; P:metabolic process
[INTERPRO, BLASTED, MAPPED, ANNOTATED]	comp11898_c0_seq1_WEIDE	shuttle craft	1610	10	0.0	75.6	1	C:GO:0016020	C:membrane			PTHR35982 (PANTHER)	no GO terms	no GO terms
[INTERPRO, BLASTED, MAPPED, ANNOTATED]	comp11985_c0_seq1_WEIDE	exosome complex component RRP4	1073	10	0.0	88.4	2	F:GO:0003723; C:GO:0000178	F:RNA binding; C:exosome (RNase complex)			IPR025721 (PFAM); IPR004088 (PFAM); G3DSA:2.40.50.140 (GENE3D); PTHR21321:SF5 (PANTHER); IPR026699 (PANTHER); IPR003029 (PROSITE_PROFILES); cd05789 (CDD); SSF110324 (SUPERFAMILY); IPR012340 (SUPERFAMILY); IPR004088 (SUPERFAMILY)	F:GO:0003676; F:GO:0003723; C:GO:0000178	F:nucleic acid binding; F:RNA binding; C:exosome (RNase complex)
[INTERPRO, BLASTED]	comp12015_c0_seq1_WEIDE	glycine-rich cell wall structural -like	594	10	9.28223e-16	62.4						IPR031959 (PFAM); mobidb-lite (MOBIDB_LITE); mobidb-lite (MOBIDB_LITE)	no GO terms	no GO terms
[INTERPRO, NO-BLAST]	comp12029_c0_seq1_WEIDE	---NA---	430									no IPS match	no IPS match	no IPS match
[INTERPRO, BLASTED]	comp12039_c0_seq1_WEIDE	intraflagellar transport 80 homolog	710	10	1.16795e-15	55.9						IPR015034 (PFAM); IPR023398 (G3DSA:3.30.760.GENE3D); IPR023398 (SUPERFAMILY)	no GO terms	no GO terms
[INTERPRO, BLASTED, MAPPED, ANNOTATED]	comp12041_c0_seq1_WEIDE	ethylmalonyl- decarboxylase-like	1202	10	1.86223e-105	69.9	2	F:GO:0003824; P:GO:0008152	F:catalytic activity; P:metabolic process			G3DSA:3.90.226.10 (GENE3D); IPR001753 (PFAM); PTHR11941:SF117 (PANTHER); PTHR11941 (PANTHER); cd06558 (CDD); IPR029045 (SUPERFAMILY)	F:GO:0003824; P:GO:0008152	F:catalytic activity; P:metabolic process
[INTERPRO, BLASTED, MAPPED]	comp12147_c0_seq1_WEIDE	juvenile hormone esterase-like	2282	10	3.11667e-169	66.3	2	P:GO:0008152; F:GO:0016787	P:metabolic process; F:hydrolase activity			IPR029058 (G3DSA:3.40.50.GENE3D); IPR002018 (PFAM); PTHR43142 (PANTHER); IPR029058 (SUPERFAMILY)	no GO terms	no GO terms
[INTERPRO, BLASTED, MAPPED, ANNOTATED]	comp12390_c0_seq1_WEIDE	probable low-specificity L-threonine aldolase 2 isoform X2	1267	10	0.0	80.5	2	F:GO:0016829; P:GO:0006520	F:lyase activity; P:cellular amino acid metabolic process			IPR001597 (PFAM); IPR023603 (PIRSF); IPR015421 (G3DSA:3.40.640.GENE3D); IPR015422 (G3DSA:3.90.1150.GENE3D); IPR023603 (PANTHER); PTHR10289:SF9 (PANTHER); cd06502 (CDD); IPR015424 (SUPERFAMILY)	F:GO:0003824; F:GO:0016829; P:GO:0006520	F:catalytic activity; F:lyase activity; P:cellular amino acid metabolic process
[INTERPRO, BLASTED, MAPPED, ANNOTATED]	comp12432_c0_seq1_WEIDE	glucose dehydrogenase [ quinone]-like	2141	10	0.0	64.1	3	F:GO:0016614; F:GO:0050660; P:GO:0055114	F:oxidoreductase activity, acting on CH-OH group of donors; F:flavin adenine dinucleotide binding; P:oxidation-reduction process			IPR023753 (G3DSA:3.50.50.GENE3D); G3DSA:3.30.560.10 (GENE3D); IPR012132 (PIRSF); IPR000172 (PFAM); G3DSA:4.10.450.10 (GENE3D); IPR007867 (PFAM); PTHR11552:SF176 (PANTHER); PTHR11552 (PANTHER); SSF54373 (SUPERFAMILY); IPR023753 (SUPERFAMILY)	F:GO:0016614; F:GO:0016491; F:GO:0050660; P:GO:0055114	F:oxidoreductase activity, acting on CH-OH group of donors; F:oxidoreductase activity; F:flavin adenine dinucleotide binding; P:oxidation-reduction process
[INTERPRO, BLASTED]	comp12472_c0_seq1_WEIDE	PREDICTED: uncharacterized protein C7orf26 homolog	1267	10	0.0	74.9						IPR027844 (PFAM); PTHR14540 (PANTHER)	no GO terms	no GO terms
[INTERPRO, BLASTED, ANNOTATED]	comp12594_c0_seq1_WEIDE	nucleocapsid	1477	10	7.30973e-19	48.3	2	F:GO:0003723; C:GO:0019013	F:RNA binding; C:viral nucleocapsid			IPR009522 (PFAM)	F:GO:0003723; C:GO:0019013	F:RNA binding; C:viral nucleocapsid
[INTERPRO, NO-BLAST]	comp12673_c0_seq1_WEIDE	---NA---	315									no IPS match	no IPS match	no IPS match
[INTERPRO, BLASTED]	comp12835_c0_seq1_WEIDE	cryptochrome 2	2136	10	0.0	91.8						G3DSA:1.25.40.80 (GENE3D); G3DSA:1.10.579.10 (GENE3D); IPR005101 (PFAM); IPR006050 (PFAM); IPR014729 (G3DSA:3.40.50.GENE3D); PTHR11455:SF39 (PANTHER); PTHR11455 (PANTHER); IPR006050 (PROSITE_PROFILES); IPR005101 (SUPERFAMILY); IPR006050 (SUPERFAMILY)	no GO terms	no GO terms
[INTERPRO, NO-BLAST]	comp12857_c0_seq1_WEIDE	---NA---	544									no IPS match	no IPS match	no IPS match
[INTERPRO, NO-BLAST]	comp12866_c0_seq1_WEIDE	---NA---	324									no IPS match	no IPS match	no IPS match
[INTERPRO, BLASTED, MAPPED, ANNOTATED]	comp12886_c0_seq1_WEIDE	clavesin-1-like isoform X2	1819	10	3.94219e-115	74.0	7	P:GO:0007040; C:GO:0005802; C:GO:0005768; F:GO:0080025; C:GO:0030136; P:GO:0006810; F:GO:0005215	P:lysosome organization; C:trans-Golgi network; C:endosome; F:phosphatidylinositol-3,5-bisphosphate binding; C:clathrin-coated vesicle; P:transport; F:transporter activity			IPR001071 (PRINTS); IPR001251 (SMART); IPR011074 (SMART); IPR001251 (G3DSA:3.40.525.GENE3D); G3DSA:1.10.8.20 (GENE3D); IPR001251 (PFAM); IPR028636 (PTHR10174:PANTHER); PTHR10174 (PANTHER); IPR001251 (PROSITE_PROFILES); IPR001251 (CDD); IPR011074 (SUPERFAMILY); IPR001251 (SUPERFAMILY)	P:GO:0007040; C:GO:0005802; C:GO:0005768; F:GO:0080025; C:GO:0030136; P:GO:0006810; F:GO:0005215; C:GO:0005622	P:lysosome organization; C:trans-Golgi network; C:endosome; F:phosphatidylinositol-3,5-bisphosphate binding; C:clathrin-coated vesicle; P:transport; F:transporter activity; C:intracellular
[INTERPRO, BLASTED]	comp12909_c0_seq1_WEIDE	PREDICTED: uncharacterized protein LOC108905984	1028	4	7.59935e-14	76.75						no IPS match	no IPS match	no IPS match
[INTERPRO, BLASTED]	comp12934_c0_seq1_WEIDE	carbonic anhydrase 3	1404	10	1.39932e-47	54.1						IPR001148 (SMART); IPR001148 (G3DSA:3.10.200.GENE3D); IPR001148 (PFAM); IPR023561 (PANTHER); IPR001148 (PROSITE_PROFILES); cd00326 (CDD); IPR001148 (SUPERFAMILY)	no GO terms	no GO terms
[INTERPRO, BLASTED, MAPPED, ANNOTATED]	comp12940_c0_seq1_WEIDE	cysteine-rich 2-binding	1920	10	0.0	71.2	3	P:GO:0042967; F:GO:0008080; P:GO:0035556	P:acyl-carrier-protein biosynthetic process; F:N-acetyltransferase activity; P:intracellular signal transduction			IPR000182 (PFAM); G3DSA:3.30.60.20 (GENE3D); G3DSA:3.40.630.30 (GENE3D); PTHR20916:SF7 (PANTHER); PTHR20916 (PANTHER); IPR000182 (PROSITE_PROFILES); IPR002219 (PROSITE_PROFILES); cd04301 (CDD); IPR011011 (SUPERFAMILY); IPR016181 (SUPERFAMILY)	F:GO:0008080; P:GO:0035556	F:N-acetyltransferase activity; P:intracellular signal transduction
[INTERPRO, BLASTED, MAPPED, ANNOTATED]	comp12973_c0_seq1_WEIDE	serologically defined colon cancer antigen 8 homolog isoform X5	2743	10	0.0	80.0	2	C:GO:0005813; P:GO:0007098	C:centrosome; P:centrosome cycle			G3DSA:1.10.287.620 (GENE3D); G3DSA:1.10.287.540 (GENE3D); G3DSA:1.20.5.170 (GENE3D); IPR031887 (PFAM); G3DSA:1.20.5.170 (GENE3D); G3DSA:1.20.5.110 (GENE3D); mobidb-lite (MOBIDB_LITE); mobidb-lite (MOBIDB_LITE); mobidb-lite (MOBIDB_LITE); mobidb-lite (MOBIDB_LITE); PTHR18937 (PANTHER); PTHR18937:SF318 (PANTHER)	C:GO:0005813; P:GO:0007098	C:centrosome; P:centrosome cycle
[INTERPRO, BLASTED, MAPPED, ANNOTATED]	comp13105_c0_seq1_WEIDE	group 3 secretory phospholipase A2 isoform X1	1087	10	2.8611e-114	75.2	3	F:GO:0004623; P:GO:0050482; P:GO:0009395	F:phospholipase A2 activity; P:arachidonic acid secretion; P:phospholipid catabolic process			IPR016090 (G3DSA:1.20.90.GENE3D); IPR016090 (PFAM); PTHR12253:SF20 (PANTHER); PTHR12253 (PANTHER); cd04704 (CDD); IPR016090 (SUPERFAMILY)	F:GO:0004623; P:GO:0050482; P:GO:0006644	F:phospholipase A2 activity; P:arachidonic acid secretion; P:phospholipid metabolic process
[INTERPRO, BLASTED, ANNOTATED]	comp13279_c0_seq1_WEIDE	pheromone binding 16	506	3	54.9588	51.67	1	F:GO:0005549	F:odorant binding			IPR006170 (PFAM); IPR006170 (G3DSA:1.10.238.GENE3D); IPR006170 (SUPERFAMILY)	F:GO:0005549	F:odorant binding
[INTERPRO, BLASTED, ANNOTATED]	comp13441_c0_seq1_WEIDE	eukaryotic translation initiation factor 3 subunit G-B-like	1530	8	3.78348e-06	57.88	1	F:GO:0003676	F:nucleic acid binding			IPR000504 (PFAM); G3DSA:3.30.70.330 (GENE3D); IPR000504 (PROSITE_PROFILES); cd00590 (CDD); IPR000504 (SUPERFAMILY)	F:GO:0003676	F:nucleic acid binding
[INTERPRO, BLASTED, ANNOTATED]	comp13454_c0_seq1_WEIDE	RNA-dependent RNA polymerase	7052	10	0.0	55.5	5	P:GO:0039694; P:GO:0006351; F:GO:0003968; P:GO:0006144; C:GO:0031379	P:viral RNA genome replication; P:transcription, DNA-templated; F:RNA-directed 5'-3' RNA polymerase activity; P:purine nucleobase metabolic process; C:RNA-directed RNA polymerase complex			IPR007322 (PFAM); mobidb-lite (MOBIDB_LITE); IPR007099 (PROSITE_PROFILES)	P:GO:0039694; P:GO:0006351; F:GO:0003968; P:GO:0019079	P:viral RNA genome replication; P:transcription, DNA-templated; F:RNA-directed 5'-3' RNA polymerase activity; P:viral genome replication
[INTERPRO, BLASTED]	comp13492_c0_seq1_WEIDE	PREDICTED: uncharacterized protein LOC108907569	1460	10	3.20734e-100	60.8						IPR015897 (SMART); IPR004119 (PFAM); G3DSA:3.90.1200.10 (GENE3D); PTHR11012:SF43 (PANTHER); PTHR11012 (PANTHER); IPR011009 (SUPERFAMILY)	no GO terms	no GO terms
[INTERPRO, BLASTED, MAPPED, ANNOTATED]	comp13632_c0_seq1_WEIDE	general odorant-binding 83a-like	1337	10	4.56479e-22	59.0	1	F:GO:0005549	F:odorant binding			IPR006170 (SMART); IPR006170 (PFAM); IPR006170 (G3DSA:1.10.238.GENE3D); PTHR11857:SF37 (PANTHER); PTHR11857 (PANTHER); IPR006170 (SUPERFAMILY)	F:GO:0005549	F:odorant binding
[INTERPRO, NO-BLAST]	comp13893_c0_seq1_WEIDE	---NA---	461									mobidb-lite (MOBIDB_LITE)	no GO terms	no GO terms
[INTERPRO, BLASTED]	comp13926_c0_seq1_WEIDE	#NAME?	1287	10	1.95382e-99	58.4						IPR019410 (PFAM); G3DSA:3.40.50.150 (GENE3D); IPR029426 (PFAM); PTHR14614:SF77 (PANTHER); PTHR14614 (PANTHER); IPR029063 (SUPERFAMILY)	no GO terms	no GO terms
[INTERPRO, BLASTED, MAPPED, ANNOTATED]	comp13932_c0_seq1_WEIDE	Mast cell protease 6	1302	10	4.12256e-94	65.4	2	P:GO:0006508; F:GO:0004252	P:proteolysis; F:serine-type endopeptidase activity			IPR001314 (PRINTS); IPR001254 (SMART); IPR001254 (PFAM); G3DSA:2.40.10.10 (GENE3D); G3DSA:2.40.10.10 (GENE3D); G3DSA:2.40.10.10 (GENE3D); PTHR24256:SF355 (PANTHER); PTHR24256 (PANTHER); IPR001254 (PROSITE_PROFILES); IPR001254 (CDD); IPR009003 (SUPERFAMILY)	P:GO:0006508; F:GO:0004252	P:proteolysis; F:serine-type endopeptidase activity
[INTERPRO, BLASTED, MAPPED, ANNOTATED]	comp13944_c0_seq1_WEIDE	larval cuticle A2B-like	602	10	5.08776e-24	68.0	1	F:GO:0042302	F:structural constituent of cuticle			IPR000618 (PRINTS); IPR000618 (PFAM); PTHR12236 (PANTHER); IPR000618 (PROSITE_PROFILES)	F:GO:0042302	F:structural constituent of cuticle
[INTERPRO, BLASTED, ANNOTATED]	comp13979_c0_seq1_WEIDE	odorant-binding 2	555	10	3.4124e-05	48.4	1	F:GO:0005549	F:odorant binding			IPR006170 (PFAM); IPR006170 (G3DSA:1.10.238.GENE3D); IPR006170 (SUPERFAMILY)	F:GO:0005549	F:odorant binding
[INTERPRO, BLASTED, MAPPED]	comp14115_c0_seq1_WEIDE	DNA damage-regulated autophagy modulator 2-like	923	10	6.7195e-63	63.8	2	C:GO:0016020; C:GO:0016021	C:membrane; C:integral component of membrane			IPR019402 (PFAM); PTHR21324 (PANTHER)	no GO terms	no GO terms
[INTERPRO, BLASTED, MAPPED]	comp14240_c0_seq1_WEIDE	PREDICTED: uncharacterized protein LOC109608276 isoform X2	1255	10	3.1707e-102	72.4	2	C:GO:0016020; C:GO:0016021	C:membrane; C:integral component of membrane			IPR013162 (PFAM); IPR013783 (G3DSA:2.60.40.GENE3D); IPR013106 (PFAM); IPR013783 (G3DSA:2.60.40.GENE3D); PTHR21261 (PANTHER); IPR007110 (PROSITE_PROFILES); IPR007110 (PROSITE_PROFILES); IPR007110 (SUPERFAMILY); IPR007110 (SUPERFAMILY)	no GO terms	no GO terms
[INTERPRO, BLASTED, MAPPED, ANNOTATED]	comp14493_c0_seq1_WEIDE	phosphatase PHLPP	3160	10	0.0	87.3	1	F:GO:0003824	F:catalytic activity			IPR001932 (PFAM); IPR001932 (G3DSA:3.60.40.GENE3D); mobidb-lite (MOBIDB_LITE); mobidb-lite (MOBIDB_LITE); PTHR24365 (PANTHER); PTHR24365:SF401 (PANTHER); IPR001932 (PROSITE_PROFILES); IPR001932 (SUPERFAMILY)	F:GO:0003824	F:catalytic activity
[INTERPRO, BLASTED, MAPPED, ANNOTATED]	comp14548_c0_seq1_WEIDE	sodium-independent sulfate anion transporter-like isoform X1	2577	10	0.0	78.5	4	P:GO:0008272; F:GO:0008271; P:GO:0055085; C:GO:0016021	P:sulfate transport; F:secondary active sulfate transmembrane transporter activity; P:transmembrane transport; C:integral component of membrane			IPR002645 (PFAM); IPR002645 (G3DSA:3.30.750.GENE3D); IPR011547 (PFAM); mobidb-lite (MOBIDB_LITE); IPR001902 (PANTHER); PTHR11814:SF128 (PANTHER); cd07042 (CDD); IPR002645 (SUPERFAMILY)	P:GO:0008272; F:GO:0008271; P:GO:0055085; C:GO:0016020; C:GO:0016021; F:GO:0015116	P:sulfate transport; F:secondary active sulfate transmembrane transporter activity; P:transmembrane transport; C:membrane; C:integral component of membrane; F:sulfate transmembrane transporter activity
[INTERPRO, NO-BLAST]	comp14572_c0_seq1_WEIDE	---NA---	577									no IPS match	no IPS match	no IPS match
[INTERPRO, BLASTED, MAPPED]	comp14662_c0_seq1_WEIDE	PREDICTED: uncharacterized protein LOC103521244	1009	10	4.2813e-09	55.3	2	F:GO:0003964; P:GO:0006278	F:RNA-directed DNA polymerase activity; P:RNA-dependent DNA biosynthetic process			IPR000305 (G3DSA:3.40.1440.GENE3D)	no GO terms	no GO terms
[INTERPRO, BLASTED, MAPPED, ANNOTATED]	comp15192_c0_seq1_WEIDE	Gag-Pol poly	3380	10	0.0	56.3	2	F:GO:0003676; P:GO:0015074	F:nucleic acid binding; P:DNA integration			IPR013103 (PFAM); IPR001584 (PFAM); IPR025724 (PFAM); IPR012337 (G3DSA:3.30.420.GENE3D); mobidb-lite (MOBIDB_LITE); PTHR11439 (PANTHER); PTHR11439:SF198 (PANTHER); IPR001584 (PROSITE_PROFILES); cd09272 (CDD); IPR012337 (SUPERFAMILY); SSF56672 (SUPERFAMILY)	F:GO:0003676; P:GO:0015074	F:nucleic acid binding; P:DNA integration
[INTERPRO, NO-BLAST]	comp15292_c0_seq1_WEIDE	---NA---	921									no IPS match	no IPS match	no IPS match
[INTERPRO, BLASTED, MAPPED]	comp15491_c0_seq1_WEIDE	RNA-directed DNA polymerase from transposon BS	1489	10	5.31273e-70	61.4	7	F:GO:0003964; F:GO:0008270; F:GO:0003723; F:GO:0046872; P:GO:0006278; P:GO:0035556; C:GO:0005622	F:RNA-directed DNA polymerase activity; F:zinc ion binding; F:RNA binding; F:metal ion binding; P:RNA-dependent DNA biosynthetic process; P:intracellular signal transduction; C:intracellular			G3DSA:3.30.70.270 (GENE3D); PTHR33332:SF4 (PANTHER); PTHR33332 (PANTHER)	no GO terms	no GO terms
[INTERPRO, BLASTED, MAPPED, ANNOTATED]	comp1592_c0_seq1_WEIDE	hypothetical protein EAI_01461, partial	772	5	0.012061	71.6	1	F:GO:0003677	F:DNA binding			IPR011991 (G3DSA:1.10.10.GENE3D); IPR007889 (PFAM); IPR009057 (SUPERFAMILY)	F:GO:0003677	F:DNA binding
[INTERPRO, NO-BLAST]	comp16010_c0_seq1_WEIDE	---NA---	615									PS51257 (PROSITE_PROFILES)	no GO terms	no GO terms
[INTERPRO, NO-BLAST]	comp16237_c0_seq1_WEIDE	---NA---	1384									no IPS match	no IPS match	no IPS match
[INTERPRO, BLASTED, ANNOTATED]	comp16299_c0_seq1_WEIDE	PREDICTED: uncharacterized protein LOC105202640	903	10	5.01354e-79	75.0	1	F:GO:0003676	F:nucleic acid binding			IPR012337 (G3DSA:3.30.420.GENE3D); mobidb-lite (MOBIDB_LITE); PTHR22955 (PANTHER); PTHR22955:SF47 (PANTHER); IPR012337 (SUPERFAMILY)	F:GO:0003676	F:nucleic acid binding
[INTERPRO, NO-BLAST]	comp16490_c0_seq1_WEIDE	---NA---	505									no IPS match	no IPS match	no IPS match
[INTERPRO, BLASTED, ANNOTATED]	comp16547_c0_seq1_WEIDE	cilia- and flagella-associated 47	2020	10	1.57896e-104	48.4	1	F:GO:0005515	F:protein binding			IPR013783 (G3DSA:2.60.40.GENE3D); IPR001715 (G3DSA:1.10.418.GENE3D); PTHR23053:SF34 (PANTHER); PTHR23053 (PANTHER)	F:GO:0005515	F:protein binding
[INTERPRO, BLASTED, MAPPED, ANNOTATED]	comp1656_c0_seq1_WEIDE	Copia	408	10	1.92487e-18	77.2	3	F:GO:0003676; F:GO:0008270; P:GO:0015074	F:nucleic acid binding; F:zinc ion binding; P:DNA integration			no IPS match	no IPS match	no IPS match
[INTERPRO, BLASTED, MAPPED]	comp16904_c0_seq1_WEIDE	uncharacterized protein LOC111056478 isoform X1	1364	10	3.02584e-12	62.0	3	F:GO:0003677; F:GO:0003899; P:GO:0006351	F:DNA binding; F:DNA-directed 5'-3' RNA polymerase activity; P:transcription, DNA-templated			no IPS match	no IPS match	no IPS match
[INTERPRO, BLASTED, MAPPED, ANNOTATED]	comp17460_c0_seq1_WEIDE	pickpocket 28-like	2107	10	3.15159e-158	61.0	3	P:GO:0006814; C:GO:0016020; F:GO:0005272	P:sodium ion transport; C:membrane; F:sodium channel activity			IPR001873 (PRINTS); G3DSA:1.10.287.770 (GENE3D); IPR001873 (PFAM); G3DSA:2.60.470.10 (GENE3D); PTHR11690:SF191 (PANTHER); IPR001873 (PANTHER)	P:GO:0006814; C:GO:0016020; F:GO:0005272	P:sodium ion transport; C:membrane; F:sodium channel activity
[INTERPRO, NO-BLAST]	comp17586_c0_seq1_WEIDE	---NA---	1207									no IPS match	no IPS match	no IPS match
[INTERPRO, BLASTED, MAPPED, ANNOTATED]	comp17590_c0_seq1_WEIDE	gag-pol poly	2411	10	0.0	62.8	1	F:GO:0003676	F:nucleic acid binding			IPR012337 (G3DSA:3.30.420.GENE3D); IPR013103 (PFAM); PTHR11439:SF224 (PANTHER); PTHR11439 (PANTHER); cd09272 (CDD); SSF56672 (SUPERFAMILY)	F:GO:0003676	F:nucleic acid binding
[INTERPRO, BLASTED, MAPPED, ANNOTATED]	comp17611_c0_seq1_WEIDE	PREDICTED: uncharacterized protein LOC108906443	891	10	2.02974e-84	73.0	1	F:GO:0003676	F:nucleic acid binding			IPR012337 (G3DSA:3.30.420.GENE3D); PTHR22955 (PANTHER); PTHR22955:SF47 (PANTHER); IPR012337 (SUPERFAMILY)	F:GO:0003676	F:nucleic acid binding
[INTERPRO, BLASTED]	comp18286_c0_seq1_WEIDE	conserved Plasmodium protein, unknown function	952	2	0.00332597	45.0						mobidb-lite (MOBIDB_LITE); mobidb-lite (MOBIDB_LITE)	no GO terms	no GO terms
[INTERPRO, NO-BLAST]	comp18426_c0_seq1_WEIDE	---NA---	399									no IPS match	no IPS match	no IPS match
[INTERPRO, BLASTED, ANNOTATED]	comp18653_c0_seq1_WEIDE	odorant-binding 8	315	10	0.0199307	46.7	1	F:GO:0005549	F:odorant binding			IPR006170 (SUPERFAMILY)	F:GO:0005549	F:odorant binding
[INTERPRO, BLASTED, ANNOTATED]	comp19652_c0_seq1_WEIDE	PREDICTED: uncharacterized protein LOC105840305	1449	10	5.11436e-152	74.1	2	F:GO:0003676; P:GO:0015074	F:nucleic acid binding; P:DNA integration			IPR012337 (G3DSA:3.30.420.GENE3D); IPR001584 (PFAM); PTHR22955 (PANTHER); PTHR22955:SF47 (PANTHER); IPR001584 (PROSITE_PROFILES); IPR012337 (SUPERFAMILY)	F:GO:0003676; P:GO:0015074	F:nucleic acid binding; P:DNA integration
[INTERPRO, BLASTED, MAPPED, ANNOTATED]	comp2108_c1_seq1_WEIDE	Fanconi anemia group I	2545	10	0.0	63.2	1	P:GO:0006281	P:DNA repair			IPR029312 (PFAM); IPR029314 (PFAM); IPR029313 (PFAM); mobidb-lite (MOBIDB_LITE); mobidb-lite (MOBIDB_LITE); IPR026171 (PANTHER)	P:GO:0006281	P:DNA repair
[INTERPRO, BLASTED, MAPPED]	comp2252_c0_seq1_WEIDE	RNA-directed DNA polymerase from transposon BS	3345	10	3.29061e-60	59.5	2	F:GO:0003964; P:GO:0006278	F:RNA-directed DNA polymerase activity; P:RNA-dependent DNA biosynthetic process			IPR000477 (PFAM); G3DSA:3.30.70.270 (GENE3D); PTHR19446 (PANTHER); PTHR19446:SF411 (PANTHER); IPR000477 (PROSITE_PROFILES); cd01650 (CDD)	no GO terms	no GO terms
[INTERPRO, BLASTED, MAPPED, ANNOTATED]	comp2665_c0_seq1_WEIDE	B2 -like isoform X4	362	10	2.59485e-09	54.1	1	F:GO:0005549	F:odorant binding			IPR006170 (G3DSA:1.10.238.GENE3D); IPR006170 (PFAM); IPR006170 (SUPERFAMILY)	F:GO:0005549	F:odorant binding
[INTERPRO, NO-BLAST]	comp2827_c1_seq1_WEIDE	---NA---	1095									no IPS match	no IPS match	no IPS match
[INTERPRO, BLASTED]	comp2872_c0_seq1_WEIDE	juvenile hormone-inducible	1390	10	4.55835e-59	58.7						IPR015897 (SMART); G3DSA:3.90.1200.10 (GENE3D); IPR004119 (PFAM); PTHR11012 (PANTHER); PTHR11012:SF43 (PANTHER); IPR011009 (SUPERFAMILY)	no GO terms	no GO terms
[INTERPRO, BLASTED, MAPPED, ANNOTATED]	comp2980_c0_seq1_WEIDE	juvenile hormone acid O-methyltransferase-like	2370	10	3.93673e-46	55.5	2	P:GO:0008152; F:GO:0008168	P:metabolic process; F:methyltransferase activity			G3DSA:3.40.50.150 (GENE3D); IPR013216 (PFAM); PTHR10108:SF1035 (PANTHER); PTHR10108 (PANTHER); cd02440 (CDD); IPR029063 (SUPERFAMILY)	P:GO:0008152; F:GO:0008168	P:metabolic process; F:methyltransferase activity
[INTERPRO, BLASTED, MAPPED, ANNOTATED]	comp2999_c0_seq1_WEIDE	condensin complex subunit 3-like	4017	10	0.0	61.0	3	F:GO:0005515; P:GO:0007076; C:GO:0000796	F:protein binding; P:mitotic chromosome condensation; C:condensin complex			IPR011989 (G3DSA:1.25.10.GENE3D); IPR001943 (G3DSA:4.10.860.GENE3D); IPR025977 (PFAM); IPR011989 (G3DSA:1.25.10.GENE3D); IPR027165 (PANTHER); IPR016024 (SUPERFAMILY)	F:GO:0005515; P:GO:0007076; F:GO:0005488; C:GO:0000796	F:protein binding; P:mitotic chromosome condensation; F:binding; C:condensin complex
[INTERPRO, BLASTED, MAPPED, ANNOTATED]	comp3022_c0_seq1_WEIDE	antichymotrypsin-2-like isoform X2	1505	10	9.87213e-87	60.2	1	C:GO:0005615	C:extracellular space			IPR023796 (SMART); G3DSA:2.30.39.10 (GENE3D); IPR023796 (PFAM); G3DSA:3.30.497.10 (GENE3D); IPR000215 (PANTHER); cd00172 (CDD); IPR023796 (SUPERFAMILY)	C:GO:0005615	C:extracellular space
[INTERPRO, BLASTED, MAPPED, ANNOTATED]	comp3022_c0_seq2_WEIDE	antichymotrypsin-2-like isoform X2	1760	10	1.98572e-83	60.6	1	C:GO:0005615	C:extracellular space			IPR023796 (SMART); G3DSA:2.30.39.10 (GENE3D); G3DSA:3.30.497.10 (GENE3D); IPR023796 (PFAM); IPR000215 (PANTHER); cd00172 (CDD); IPR023796 (SUPERFAMILY)	C:GO:0005615	C:extracellular space
[INTERPRO, BLASTED, MAPPED, ANNOTATED]	comp3102_c0_seq2_WEIDE	D-2-hydroxyglutarate mitochondrial-like	2753	10	0.0	78.1	3	F:GO:0016614; F:GO:0050660; P:GO:0055114	F:oxidoreductase activity, acting on CH-OH group of donors; F:flavin adenine dinucleotide binding; P:oxidation-reduction process			IPR004113 (PFAM); IPR016169 (G3DSA:3.30.465.GENE3D); IPR016167 (G3DSA:3.30.43.GENE3D); IPR006094 (PFAM); PTHR43716 (PANTHER); PTHR43716:SF1 (PANTHER); IPR016166 (PROSITE_PROFILES); IPR016164 (SUPERFAMILY); IPR016166 (SUPERFAMILY)	F:GO:0016614; F:GO:0003824; F:GO:0050660; F:GO:0016491; P:GO:0055114	F:oxidoreductase activity, acting on CH-OH group of donors; F:catalytic activity; F:flavin adenine dinucleotide binding; F:oxidoreductase activity; P:oxidation-reduction process
[INTERPRO, BLASTED, ANNOTATED]	comp3206_c0_seq1_WEIDE	UDP-glucuronosyltransferase 1-8-like	1801	10	0.0	67.5	2	F:GO:0016758; P:GO:0008152	F:transferase activity, transferring hexosyl groups; P:metabolic process			G3DSA:3.40.50.2000 (GENE3D); IPR002213 (PFAM); G3DSA:3.40.50.2000 (GENE3D); IPR002213 (PANTHER); PTHR11926:SF498 (PANTHER); SSF53756 (SUPERFAMILY)	F:GO:0016758; P:GO:0008152	F:transferase activity, transferring hexosyl groups; P:metabolic process
[INTERPRO, BLASTED, MAPPED, ANNOTATED]	comp3254_c0_seq1_WEIDE	L-aminoadipate-semialdehyde dehydrogenase-phosphopantetheinyl transferase	1152	10	3.09774e-115	70.8	3	F:GO:0000287; P:GO:0015940; F:GO:0008897	F:magnesium ion binding; P:pantothenate biosynthetic process; F:holo-[acyl-carrier-protein] synthase activity			IPR008278 (PFAM); IPR008278 (G3DSA:3.90.470.GENE3D); IPR008278 (G3DSA:3.90.470.GENE3D); PTHR12215 (PANTHER); PTHR12215:SF17 (PANTHER); IPR008278 (SUPERFAMILY); IPR008278 (SUPERFAMILY)	F:GO:0000287; F:GO:0008897	F:magnesium ion binding; F:holo-[acyl-carrier-protein] synthase activity
[INTERPRO, NO-BLAST]	comp3261_c0_seq3_WEIDE	---NA---	1153									no IPS match	no IPS match	no IPS match
[INTERPRO, BLASTED, MAPPED, ANNOTATED]	comp3297_c0_seq1_WEIDE	ester hydrolase C11orf54 homolog isoform X2	1058	10	7.27841e-120	77.4	1	C:GO:0005634	C:nucleus			IPR015021 (SMART); IPR015021 (PFAM); IPR015021 (PANTHER); SSF117856 (SUPERFAMILY)	C:GO:0005634	C:nucleus
[INTERPRO, BLASTED, ANNOTATED]	comp3979_c0_seq1_WEIDE	insulin-like growth factor-binding complex acid labile subunit	3430	10	0.0	72.1	1	F:GO:0005515	F:protein binding			IPR003591 (SMART); SM00364 (SMART); IPR032675 (G3DSA:3.80.10.GENE3D); IPR032675 (G3DSA:3.80.10.GENE3D); G3DSA:1.10.287.510 (GENE3D); IPR032675 (G3DSA:3.80.10.GENE3D); IPR001611 (PFAM); mobidb-lite (MOBIDB_LITE); PTHR24373 (PANTHER); IPR001611 (PROSITE_PROFILES); IPR001611 (PROSITE_PROFILES); IPR001611 (PROSITE_PROFILES); IPR001611 (PROSITE_PROFILES); IPR001611 (PROSITE_PROFILES); IPR001611 (PROSI…	F:GO:0005515	F:protein binding
[INTERPRO, BLASTED, MAPPED, ANNOTATED]	comp4233_c0_seq1_WEIDE	PREDICTED: uncharacterized protein LOC105556569, partial	1801	10	1.26828e-88	61.3	3	F:GO:0003677; P:GO:0006310; P:GO:0015074	F:DNA binding; P:DNA recombination; P:DNA integration			IPR002104 (PFAM); IPR013762 (G3DSA:1.10.443.GENE3D); cd00397 (CDD); IPR011010 (SUPERFAMILY)	F:GO:0003677; P:GO:0006310; P:GO:0015074	F:DNA binding; P:DNA recombination; P:DNA integration
[INTERPRO, BLASTED, ANNOTATED]	comp4337_c0_seq1_WEIDE	phospholipase A2-like	838	10	4.34548e-62	66.2	3	F:GO:0004623; P:GO:0050482; P:GO:0009395	F:phospholipase A2 activity; P:arachidonic acid secretion; P:phospholipid catabolic process			IPR016090 (G3DSA:1.20.90.GENE3D); IPR016090 (PFAM); PTHR12253 (PANTHER); PTHR12253:SF20 (PANTHER); cd04704 (CDD); IPR016090 (SUPERFAMILY)	F:GO:0004623; P:GO:0050482; P:GO:0006644	F:phospholipase A2 activity; P:arachidonic acid secretion; P:phospholipid metabolic process
[INTERPRO, BLASTED, MAPPED, ANNOTATED]	comp4387_c0_seq2_WEIDE	xylulose kinase	2736	10	0.0	82.8	2	P:GO:0005975; F:GO:0016773	P:carbohydrate metabolic process; F:phosphotransferase activity, alcohol group as acceptor			IPR000577 (PIRSF); IPR018484 (PFAM); G3DSA:3.30.420.40 (GENE3D); IPR018485 (PFAM); G3DSA:3.30.420.40 (GENE3D); cd07776 (CDD); SSF53067 (SUPERFAMILY); SSF53067 (SUPERFAMILY)	P:GO:0005975; F:GO:0016773	P:carbohydrate metabolic process; F:phosphotransferase activity, alcohol group as acceptor
[INTERPRO, NO-BLAST]	comp4556_c0_seq1_WEIDE	---NA---	1752									no IPS match	no IPS match	no IPS match
[INTERPRO, NO-BLAST]	comp4556_c0_seq2_WEIDE	---NA---	2031									no IPS match	no IPS match	no IPS match
[INTERPRO, BLASTED, MAPPED, ANNOTATED]	comp4889_c0_seq1_WEIDE	Phosphatidate photoreceptor-specific	1783	10	1.03828e-160	69.3	1	F:GO:0016772	F:transferase activity, transferring phosphorus-containing groups			PF01148 (PFAM); PTHR13773 (PANTHER); PTHR13773:SF20 (PANTHER)	no GO terms	no GO terms
[INTERPRO, BLASTED, MAPPED, ANNOTATED]	comp4889_c0_seq2_WEIDE	Phosphatidate photoreceptor-specific	1563	10	8.2016e-163	69.3	1	F:GO:0016772	F:transferase activity, transferring phosphorus-containing groups			PF01148 (PFAM); PTHR13773 (PANTHER); PTHR13773:SF20 (PANTHER)	no GO terms	no GO terms
[INTERPRO, BLASTED]	comp4966_c0_seq1_WEIDE	Circadian clock-controlled	899	10	6.80366e-88	60.7						IPR010562 (SMART); G3DSA:3.15.10.10 (GENE3D); IPR010562 (PFAM); PTHR11008:SF31 (PANTHER); PTHR11008 (PANTHER)	no GO terms	no GO terms
[INTERPRO, BLASTED, MAPPED, ANNOTATED]	comp5093_c0_seq1_WEIDE	transmembrane 237	1913	10	0.0	69.0	1	C:GO:0016020	C:membrane			IPR029409 (PFAM); mobidb-lite (MOBIDB_LITE); mobidb-lite (MOBIDB_LITE); mobidb-lite (MOBIDB_LITE); PTHR28388 (PANTHER)	no GO terms	no GO terms
[INTERPRO, BLASTED, MAPPED, ANNOTATED]	comp5388_c0_seq1_WEIDE	tyrosine recombinase xerC	1958	10	4.19639e-90	66.9	3	F:GO:0003677; P:GO:0006310; P:GO:0015074	F:DNA binding; P:DNA recombination; P:DNA integration			IPR002104 (PFAM); IPR013762 (G3DSA:1.10.443.GENE3D); IPR023109 (G3DSA:1.10.150.GENE3D); IPR004107 (PFAM); PTHR31660 (PANTHER); PTHR31660:SF81 (PANTHER); cd00397 (CDD); IPR011010 (SUPERFAMILY)	F:GO:0003677; P:GO:0015074; P:GO:0006310	F:DNA binding; P:DNA integration; P:DNA recombination
[INTERPRO, BLASTED, MAPPED]	comp5427_c0_seq1_WEIDE	Envelope fusion	2874	10	1.03063e-51	56.1	2	C:GO:0016020; C:GO:0016021	C:membrane; C:integral component of membrane			IPR022048 (PFAM)	no GO terms	no GO terms
[INTERPRO, BLASTED, MAPPED, ANNOTATED]	comp5648_c0_seq1_WEIDE	ATP-binding cassette sub-family D member 3	2527	10	0.0	85.5	7	C:GO:0005777; F:GO:0005524; F:GO:0042626; F:GO:0042803; P:GO:0055085; C:GO:0016021; P:GO:0015910	C:peroxisome; F:ATP binding; F:ATPase activity, coupled to transmembrane movement of substances; F:protein homodimerization activity; P:transmembrane transport; C:integral component of membrane; P:peroxisomal long-chain fatty acid import			IPR003593 (SMART); G3DSA:3.40.50.300 (GENE3D); IPR003439 (PFAM); IPR011527 (PFAM); G3DSA:1.20.1560.10 (GENE3D); PTHR11384 (PANTHER); IPR031241 (PTHR11384:PANTHER); IPR011527 (PROSITE_PROFILES); IPR003439 (PROSITE_PROFILES); cd03223 (CDD); IPR011527 (SUPERFAMILY); IPR027417 (SUPERFAMILY)	F:GO:0016887; F:GO:0005524; C:GO:0005777; F:GO:0042626; P:GO:0055085; F:GO:0042803; C:GO:0016021; P:GO:0006810; P:GO:0015910	F:ATPase activity; F:ATP binding; C:peroxisome; F:ATPase activity, coupled to transmembrane movement of substances; P:transmembrane transport; F:protein homodimerization activity; C:integral component of membrane; P:transport; P:peroxisomal long-chain fatty acid import
[INTERPRO, BLASTED, MAPPED]	comp5657_c0_seq1_WEIDE	RNA-directed DNA polymerase from transposon BS	2925	10	1.49425e-165	71.6	4	F:GO:0008270; F:GO:0046872; P:GO:0035556; C:GO:0005622	F:zinc ion binding; F:metal ion binding; P:intracellular signal transduction; C:intracellular			IPR000477 (PFAM); G3DSA:3.30.70.270 (GENE3D); PTHR19446 (PANTHER); PTHR19446:SF411 (PANTHER); IPR000477 (PROSITE_PROFILES); cd01650 (CDD); SSF56672 (SUPERFAMILY)	no GO terms	no GO terms
[INTERPRO, BLASTED, MAPPED]	comp5676_c0_seq2_WEIDE	venom carboxylesterase-6-like	1185	10	3.14399e-140	66.6	1	F:GO:0016787	F:hydrolase activity			IPR029058 (G3DSA:3.40.50.GENE3D); IPR002018 (PFAM); PTHR43142 (PANTHER); IPR029058 (SUPERFAMILY)	no GO terms	no GO terms
[INTERPRO, BLASTED, MAPPED, ANNOTATED]	comp5797_c0_seq1_WEIDE	prostaglandin reductase 1-like	1412	10	1.36433e-137	76.7	2	F:GO:0016491; P:GO:0055114	F:oxidoreductase activity; P:oxidation-reduction process			IPR020843 (SMART); G3DSA:3.90.180.10 (GENE3D); G3DSA:3.40.50.720 (GENE3D); IPR013149 (PFAM); PF16884 (PFAM); PTHR43205 (PANTHER); PTHR43205:SF12 (PANTHER); cd08294 (CDD); IPR016040 (SUPERFAMILY); IPR011032 (SUPERFAMILY); IPR011032 (SUPERFAMILY)	F:GO:0016491; P:GO:0055114	F:oxidoreductase activity; P:oxidation-reduction process
[INTERPRO, BLASTED, MAPPED, ANNOTATED]	comp5856_c1_seq3_WEIDE	Peptidoglycan-recognition SC2	1691	10	1.75958e-32	56.4	4	F:GO:0008270; P:GO:0009253; P:GO:0009252; F:GO:0008745	F:zinc ion binding; P:peptidoglycan catabolic process; P:peptidoglycan biosynthetic process; F:N-acetylmuramoyl-L-alanine amidase activity			IPR006619 (SMART); IPR002502 (PFAM); IPR002502 (G3DSA:3.40.80.GENE3D); PTHR11022:SF46 (PANTHER); IPR015510 (PANTHER); IPR002502 (CDD); IPR002502 (SUPERFAMILY)	F:GO:0008270; P:GO:0009253; F:GO:0008745	F:zinc ion binding; P:peptidoglycan catabolic process; F:N-acetylmuramoyl-L-alanine amidase activity
[INTERPRO, BLASTED, MAPPED, ANNOTATED]	comp5930_c0_seq1_WEIDE	cytochrome P450 6BQ11	1832	10	0.0	74.0	4	F:GO:0005506; F:GO:0016705; P:GO:0055114; F:GO:0020037	F:iron ion binding; F:oxidoreductase activity, acting on paired donors, with incorporation or reduction of molecular oxygen; P:oxidation-reduction process; F:heme binding			IPR002401 (PRINTS); IPR001128 (PRINTS); G3DSA:1.10.630.10 (GENE3D); IPR001128 (PFAM); PTHR24292 (PANTHER); PTHR24292:SF75 (PANTHER); IPR001128 (SUPERFAMILY)	F:GO:0016705; F:GO:0005506; P:GO:0055114; F:GO:0020037	F:oxidoreductase activity, acting on paired donors, with incorporation or reduction of molecular oxygen; F:iron ion binding; P:oxidation-reduction process; F:heme binding
[INTERPRO, BLASTED, ANNOTATED]	comp6120_c0_seq1_WEIDE	glucose dehydrogenase [ quinone]-like	2048	10	0.0	63.7	3	F:GO:0016614; F:GO:0050660; P:GO:0055114	F:oxidoreductase activity, acting on CH-OH group of donors; F:flavin adenine dinucleotide binding; P:oxidation-reduction process			G3DSA:4.10.450.10 (GENE3D); IPR007867 (PFAM); IPR012132 (PIRSF); G3DSA:3.30.560.10 (GENE3D); IPR000172 (PFAM); PTHR11552:SF182 (PANTHER); PTHR11552 (PANTHER); IPR023753 (SUPERFAMILY); SSF54373 (SUPERFAMILY)	F:GO:0016614; F:GO:0050660; F:GO:0016491; P:GO:0055114	F:oxidoreductase activity, acting on CH-OH group of donors; F:flavin adenine dinucleotide binding; F:oxidoreductase activity; P:oxidation-reduction process
[INTERPRO, BLASTED, MAPPED]	comp6273_c1_seq1_WEIDE	RNA-directed DNA polymerase from transposon BS	2196	10	0.0	63.7	4	F:GO:0008270; F:GO:0046872; P:GO:0035556; C:GO:0005622	F:zinc ion binding; F:metal ion binding; P:intracellular signal transduction; C:intracellular			G3DSA:3.30.70.270 (GENE3D); IPR000477 (PFAM); PTHR19446:SF411 (PANTHER); PTHR19446 (PANTHER); IPR000477 (PROSITE_PROFILES); cd01650 (CDD); SSF56672 (SUPERFAMILY)	no GO terms	no GO terms
[INTERPRO, BLASTED, MAPPED]	comp6356_c1_seq1_WEIDE	Bv80 Bb-	2200	10	9.07035	59.6	3	F:GO:0008270; F:GO:0004181; P:GO:0006508	F:zinc ion binding; F:metallocarboxypeptidase activity; P:proteolysis			no IPS match	no IPS match	no IPS match
[INTERPRO, BLASTED, MAPPED]	comp6377_c1_seq1_WEIDE	anoctamin-4 isoform X2	463	10	4.02018e-22	66.5	3	C:GO:0016020; C:GO:0016021; F:GO:0046983	C:membrane; C:integral component of membrane; F:protein dimerization activity			IPR007632 (PFAM); mobidb-lite (MOBIDB_LITE); IPR007632 (PANTHER); PTHR12308:SF52 (PANTHER)	no GO terms	no GO terms
[INTERPRO, BLASTED, MAPPED]	comp6377_c1_seq2_WEIDE	anoctamin-4 isoform X2	1838	10	2.08045e-130	57.4	3	C:GO:0016020; C:GO:0016021; F:GO:0046983	C:membrane; C:integral component of membrane; F:protein dimerization activity			IPR007632 (PFAM); mobidb-lite (MOBIDB_LITE); PTHR12308:SF60 (PANTHER); IPR007632 (PANTHER)	no GO terms	no GO terms
[INTERPRO, BLASTED, MAPPED, ANNOTATED]	comp6395_c0_seq1_WEIDE	spondin-1 isoform X1	4491	10	0.0	69.3	5	P:GO:0008283; F:GO:0004867; F:GO:0008083; P:GO:0007165; P:GO:0040007	P:cell proliferation; F:serine-type endopeptidase inhibitor activity; F:growth factor activity; P:signal transduction; P:growth			IPR002223 (PRINTS); IPR000884 (SMART); IPR002223 (SMART); IPR020089 (G3DSA:2.20.60.GENE3D); IPR000884 (G3DSA:2.20.100.GENE3D); G3DSA:2.30.90.10 (GENE3D); IPR002223 (G3DSA:4.10.410.GENE3D); IPR002223 (PFAM); IPR000884 (PFAM); IPR009465 (PFAM); IPR020089 (PFAM); mobidb-lite (MOBIDB_LITE); PTHR11311:SF30 (PANTHER); PTHR11311 (PANTHER); IPR020089 (PRODOM); IPR000884 (PROSITE_PROFILES); IPR009465 (PRO…	F:GO:0004867; F:GO:0008083	F:serine-type endopeptidase inhibitor activity; F:growth factor activity
[INTERPRO, BLASTED, MAPPED]	comp6395_c0_seq2_WEIDE	retinol dehydrogenase 13-like	2469	10	1.63712e-72	64.6	2	C:GO:0016020; C:GO:0016021	C:membrane; C:integral component of membrane			IPR002347 (PRINTS); G3DSA:3.40.50.720 (GENE3D); IPR002347 (PFAM); PTHR43157:SF1 (PANTHER); PTHR43157 (PANTHER); IPR016040 (SUPERFAMILY)	no GO terms	no GO terms
[INTERPRO, NO-BLAST]	comp6428_c0_seq1_WEIDE	---NA---	937									no IPS match	no IPS match	no IPS match
[INTERPRO, NO-BLAST]	comp6428_c0_seq2_WEIDE	---NA---	559									mobidb-lite (MOBIDB_LITE)	no GO terms	no GO terms
[INTERPRO, NO-BLAST]	comp6450_c1_seq4_WEIDE	---NA---	1845									no IPS match	no IPS match	no IPS match
[INTERPRO, BLASTED, MAPPED, ANNOTATED]	comp6450_c1_seq5_WEIDE	THAP domain-containing 1-like	1845	10	7.25019e-12	59.8	1	F:GO:0003676	F:nucleic acid binding			IPR006612 (PFAM); IPR006612 (PROSITE_PROFILES); SSF57716 (SUPERFAMILY)	F:GO:0003676	F:nucleic acid binding
[INTERPRO, BLASTED, MAPPED]	comp6482_c0_seq2_WEIDE	PREDICTED: uncharacterized protein LOC108911222	2451	10	2.11274e-120	48.1	2	C:GO:0016020; C:GO:0016021	C:membrane; C:integral component of membrane			G3DSA:1.20.5.110 (GENE3D); IPR022048 (PFAM); IPR000727 (PROSITE_PROFILES)	no GO terms	no GO terms
[INTERPRO, BLASTED, MAPPED]	comp6482_c0_seq3_WEIDE	PREDICTED: uncharacterized protein LOC108911222	2538	10	0.0	45.4	2	C:GO:0016020; C:GO:0016021	C:membrane; C:integral component of membrane			IPR022048 (PFAM); G3DSA:1.20.5.50 (GENE3D)	no GO terms	no GO terms
[INTERPRO, NO-BLAST]	comp6558_c0_seq2_WEIDE	---NA---	1929									no IPS match	no IPS match	no IPS match
[INTERPRO, BLASTED, MAPPED, ANNOTATED]	comp6674_c0_seq2_WEIDE	lipase 3-like isoform X3	2285	10	1.05993e-101	61.8	2	F:GO:0016788; P:GO:0006629	F:hydrolase activity, acting on ester bonds; P:lipid metabolic process			IPR029058 (G3DSA:3.40.50.GENE3D); IPR025483 (PIRSF); IPR006693 (PFAM); PTHR11005 (PANTHER); PTHR11005:SF57 (PANTHER); IPR029058 (SUPERFAMILY)	F:GO:0016788; P:GO:0006629	F:hydrolase activity, acting on ester bonds; P:lipid metabolic process
[INTERPRO, BLASTED, MAPPED, ANNOTATED]	comp6674_c0_seq3_WEIDE	lipase 1-like	2290	10	1.02679e-102	63.0	2	F:GO:0016788; P:GO:0006629	F:hydrolase activity, acting on ester bonds; P:lipid metabolic process			IPR006693 (PFAM); IPR029058 (G3DSA:3.40.50.GENE3D); IPR025483 (PIRSF); PTHR11005:SF57 (PANTHER); PTHR11005 (PANTHER); IPR029058 (SUPERFAMILY)	F:GO:0016788; P:GO:0006629	F:hydrolase activity, acting on ester bonds; P:lipid metabolic process
[INTERPRO, BLASTED, MAPPED, ANNOTATED]	comp6687_c0_seq1_WEIDE	membrane-bound alkaline phosphatase-like	2398	10	1.86864e-120	76.3	2	P:GO:0008152; F:GO:0016791	P:metabolic process; F:phosphatase activity			IPR001952 (SMART); IPR017849 (G3DSA:3.40.720.GENE3D); IPR001952 (PFAM); IPR001952 (PANTHER); PTHR11596:SF53 (PANTHER); IPR001952 (CDD); IPR017850 (SUPERFAMILY)	F:GO:0003824; P:GO:0008152; F:GO:0016791	F:catalytic activity; P:metabolic process; F:phosphatase activity
[INTERPRO, NO-BLAST]	comp6711_c0_seq2_WEIDE	---NA---	1349									no IPS match	no IPS match	no IPS match
[INTERPRO, BLASTED, MAPPED, ANNOTATED]	comp6834_c0_seq2_WEIDE	Glucose dehydrogenase [ quinone]	1328	10	8.91814e-13	68.4	2	F:GO:0016614; P:GO:0055114	F:oxidoreductase activity, acting on CH-OH group of donors; P:oxidation-reduction process			IPR023753 (G3DSA:3.50.50.GENE3D); IPR007867 (PFAM); PTHR11552 (PANTHER); IPR023753 (SUPERFAMILY)	F:GO:0016614; F:GO:0016491; P:GO:0055114	F:oxidoreductase activity, acting on CH-OH group of donors; F:oxidoreductase activity; P:oxidation-reduction process
[INTERPRO, BLASTED, MAPPED, ANNOTATED]	comp6834_c0_seq3_WEIDE	glucose dehydrogenase [ quinone]	2263	10	1.01616e-166	59.4	3	F:GO:0016614; F:GO:0050660; P:GO:0055114	F:oxidoreductase activity, acting on CH-OH group of donors; F:flavin adenine dinucleotide binding; P:oxidation-reduction process			IPR012132 (PIRSF); G3DSA:4.10.450.10 (GENE3D); IPR007867 (PFAM); IPR000172 (PFAM); G3DSA:3.30.560.10 (GENE3D); PTHR11552 (PANTHER); PTHR11552:SF158 (PANTHER); SSF54373 (SUPERFAMILY); IPR023753 (SUPERFAMILY)	F:GO:0016614; F:GO:0050660; F:GO:0016491; P:GO:0055114	F:oxidoreductase activity, acting on CH-OH group of donors; F:flavin adenine dinucleotide binding; F:oxidoreductase activity; P:oxidation-reduction process
[INTERPRO, BLASTED, MAPPED]	comp6870_c1_seq3_WEIDE	Envelope fusion	2885	10	2.25802e-72	49.8	2	C:GO:0016020; C:GO:0016021	C:membrane; C:integral component of membrane			IPR022048 (PFAM)	no GO terms	no GO terms
[INTERPRO, BLASTED, MAPPED, ANNOTATED]	comp6881_c2_seq1_WEIDE	zinc finger MYM-type 2-like	1489	10	6.42048e-09	45.2	7	F:GO:0003677; P:GO:0007165; C:GO:0005739; P:GO:0006310; P:GO:0015074; P:GO:0051607; F:GO:0004871	F:DNA binding; P:signal transduction; C:mitochondrion; P:DNA recombination; P:DNA integration; P:defense response to virus; F:signal transducer activity			IPR013762 (G3DSA:1.10.443.GENE3D); IPR002104 (PFAM); IPR026148 (PANTHER); PTHR21446:SF8 (PANTHER); IPR011010 (SUPERFAMILY)	F:GO:0003677; C:GO:0005739; P:GO:0006310; P:GO:0015074; P:GO:0051607; F:GO:0004871	F:DNA binding; C:mitochondrion; P:DNA recombination; P:DNA integration; P:defense response to virus; F:signal transducer activity
[INTERPRO, BLASTED]	comp6883_c0_seq1_WEIDE	hypothetical protein EAG_12400, partial	1049	1	0.0670706	87.0						no IPS match	no IPS match	no IPS match
[INTERPRO, NO-BLAST]	comp6883_c0_seq2_WEIDE	---NA---	1155									no IPS match	no IPS match	no IPS match
[INTERPRO, NO-BLAST]	comp6883_c0_seq3_WEIDE	---NA---	912									no IPS match	no IPS match	no IPS match
[INTERPRO, NO-BLAST]	comp6888_c0_seq10_WEIDE	---NA---	960									no IPS match	no IPS match	no IPS match
[INTERPRO, NO-BLAST]	comp6888_c0_seq16_WEIDE	---NA---	773									no IPS match	no IPS match	no IPS match
[INTERPRO, NO-BLAST]	comp6888_c0_seq3_WEIDE	---NA---	772									no IPS match	no IPS match	no IPS match
[INTERPRO, BLASTED]	comp6949_c0_seq4_WEIDE	PREDICTED: uncharacterized protein LOC108905716	977	1	7.43053e-18	51.0						IPR032104 (PFAM); IPR029034 (SUPERFAMILY)	no GO terms	no GO terms
[INTERPRO, BLASTED]	comp6985_c0_seq3_WEIDE	run domain Beclin-1-interacting and cysteine-rich domain-containing	1903	10	1.92598e-152	80.8						IPR025258 (SMART); IPR025258 (PFAM); mobidb-lite (MOBIDB_LITE); PTHR12326 (PANTHER); PTHR12326:SF23 (PANTHER)	no GO terms	no GO terms
[INTERPRO, BLASTED, MAPPED, ANNOTATED]	comp6985_c0_seq5_WEIDE	G2 mitotic-specific cyclin-B3 isoform X1	4625	10	0.0	77.6	4	C:GO:0005634; F:GO:0019901; P:GO:0010389; P:GO:0000079	C:nucleus; F:protein kinase binding; P:regulation of G2/M transition of mitotic cell cycle; P:regulation of cyclin-dependent protein serine/threonine kinase activity			IPR004367 (SMART); IPR013763 (SMART); IPR013763 (G3DSA:1.10.472.GENE3D); IPR013763 (G3DSA:1.10.472.GENE3D); PIRSF001771 (PIRSF); IPR004367 (PFAM); IPR006671 (PFAM); mobidb-lite (MOBIDB_LITE); IPR015452 (PTHR10177:PANTHER); PTHR10177 (PANTHER); IPR013763 (CDD); IPR013763 (CDD); IPR013763 (SUPERFAMILY); IPR013763 (SUPERFAMILY)	C:GO:0005634; F:GO:0019901; P:GO:0010389; P:GO:0000079	C:nucleus; F:protein kinase binding; P:regulation of G2/M transition of mitotic cell cycle; P:regulation of cyclin-dependent protein serine/threonine kinase activity
[INTERPRO, BLASTED, MAPPED, ANNOTATED]	comp6995_c0_seq1_WEIDE	methionine-R-sulfoxide reductase B1 isoform X2	997	10	5.6901e-79	88.1	4	P:GO:0030091; P:GO:0006979; P:GO:0055114; F:GO:0033743	P:protein repair; P:response to oxidative stress; P:oxidation-reduction process; F:peptide-methionine (R)-S-oxide reductase activity			IPR002579 (PFAM); G3DSA:2.170.150.20 (GENE3D); IPR002579 (TIGRFAM); IPR028427 (PANTHER); PTHR10173:SF44 (PANTHER); IPR002579 (PROSITE_PROFILES); IPR011057 (SUPERFAMILY)	P:GO:0030091; P:GO:0006979; F:GO:0016671; P:GO:0055114; F:GO:0033743	P:protein repair; P:response to oxidative stress; F:oxidoreductase activity, acting on a sulfur group of donors, disulfide as acceptor; P:oxidation-reduction process; F:peptide-methionine (R)-S-oxide reductase activity
[INTERPRO, BLASTED, MAPPED, ANNOTATED]	comp6995_c0_seq2_WEIDE	methionine-R-sulfoxide reductase B1 isoform X2	1081	10	1.97574e-74	88.2	4	P:GO:0030091; P:GO:0006979; P:GO:0055114; F:GO:0033743	P:protein repair; P:response to oxidative stress; P:oxidation-reduction process; F:peptide-methionine (R)-S-oxide reductase activity			IPR002579 (TIGRFAM); IPR002579 (PFAM); G3DSA:2.170.150.20 (GENE3D); IPR028427 (PANTHER); PTHR10173:SF44 (PANTHER); IPR002579 (PROSITE_PROFILES); IPR011057 (SUPERFAMILY)	P:GO:0030091; P:GO:0006979; F:GO:0016671; P:GO:0055114; F:GO:0033743	P:protein repair; P:response to oxidative stress; F:oxidoreductase activity, acting on a sulfur group of donors, disulfide as acceptor; P:oxidation-reduction process; F:peptide-methionine (R)-S-oxide reductase activity
[INTERPRO, NO-BLAST]	comp6996_c4_seq1_WEIDE	---NA---	612									no IPS match	no IPS match	no IPS match
[INTERPRO, BLASTED, MAPPED, ANNOTATED]	comp7002_c2_seq1_WEIDE	tetraspanin-5 isoform X1	4480	10	1.01417e-110	92.3	1	C:GO:0016021	C:integral component of membrane			IPR000301 (PRINTS); IPR000301 (PIRSF); IPR018499 (PFAM); IPR008952 (G3DSA:1.10.1450.GENE3D); PTHR19282 (PANTHER); PTHR19282:SF324 (PANTHER); IPR008952 (SUPERFAMILY)	C:GO:0016021	C:integral component of membrane
[INTERPRO, BLASTED, MAPPED]	comp7004_c3_seq1_WEIDE	glyco	5874	10	3.80547e-161	53.5	2	C:GO:0016020; C:GO:0016021	C:membrane; C:integral component of membrane			mobidb-lite (MOBIDB_LITE)	no GO terms	no GO terms
[INTERPRO, NO-BLAST]	comp7051_c0_seq1_WEIDE	---NA---	451									mobidb-lite (MOBIDB_LITE)	no GO terms	no GO terms
[INTERPRO, NO-BLAST]	comp7053_c0_seq1_WEIDE	---NA---	487									no IPS match	no IPS match	no IPS match
[INTERPRO, BLASTED]	comp7128_c0_seq1_WEIDE	PREDICTED: uncharacterized protein LOC108912997	1965	6	8.77002e-81	53.5						mobidb-lite (MOBIDB_LITE)	no GO terms	no GO terms
[INTERPRO, BLASTED, MAPPED, ANNOTATED]	comp7131_c0_seq1_WEIDE	diapausin precursor	318	9	0.000658661	70.0	2	C:GO:0005576; P:GO:0050832	C:extracellular region; P:defense response to fungus			IPR012525 (PFAM); IPR012525 (PRODOM)	P:GO:0050832; C:GO:0005576	P:defense response to fungus; C:extracellular region
[INTERPRO, NO-BLAST]	comp7135_c0_seq1_WEIDE	---NA---	341									mobidb-lite (MOBIDB_LITE)	no GO terms	no GO terms
[INTERPRO, NO-BLAST]	comp7211_c0_seq1_WEIDE	---NA---	920									mobidb-lite (MOBIDB_LITE)	no GO terms	no GO terms
[INTERPRO, BLASTED, MAPPED, ANNOTATED]	comp7213_c0_seq1_WEIDE	glyoxal reductase-like	2527	10	2.71367e-134	73.1	2	F:GO:0016491; P:GO:0055114	F:oxidoreductase activity; P:oxidation-reduction process			IPR020471 (PRINTS); IPR023210 (G3DSA:3.20.20.GENE3D); IPR020471 (PIRSF); IPR023210 (PFAM); PTHR43827:SF1 (PANTHER); PTHR43827 (PANTHER); IPR023210 (CDD); IPR023210 (SUPERFAMILY)	F:GO:0016491; P:GO:0055114	F:oxidoreductase activity; P:oxidation-reduction process
[INTERPRO, BLASTED, MAPPED, ANNOTATED]	comp7251_c0_seq1_WEIDE	odorant-binding 2	1094	10	5.59429e-29	69.2	1	F:GO:0005549	F:odorant binding			IPR006170 (PFAM); IPR006170 (G3DSA:1.10.238.GENE3D); IPR006170 (SUPERFAMILY)	F:GO:0005549	F:odorant binding
[INTERPRO, NO-BLAST]	comp7274_c0_seq1_WEIDE	---NA---	459									mobidb-lite (MOBIDB_LITE); PS51257 (PROSITE_PROFILES)	no GO terms	no GO terms
[INTERPRO, BLASTED, MAPPED, ANNOTATED]	comp7330_c0_seq1_WEIDE	aromatic-L-amino-acid decarboxylase-like	2277	10	0.0	84.5	3	F:GO:0030170; P:GO:0006520; F:GO:0016831	F:pyridoxal phosphate binding; P:cellular amino acid metabolic process; F:carboxy-lyase activity			IPR010977 (PRINTS); IPR002129 (PFAM); IPR015422 (G3DSA:3.90.1150.GENE3D); IPR015421 (G3DSA:3.40.640.GENE3D); G3DSA:1.20.1340.10 (GENE3D); PTHR11999 (PANTHER); PTHR11999:SF134 (PANTHER); cd06450 (CDD); IPR015424 (SUPERFAMILY)	F:GO:0030170; F:GO:0003824; P:GO:0006520; P:GO:0019752; F:GO:0016831	F:pyridoxal phosphate binding; F:catalytic activity; P:cellular amino acid metabolic process; P:carboxylic acid metabolic process; F:carboxy-lyase activity
[INTERPRO, BLASTED, MAPPED, ANNOTATED]	comp7361_c0_seq1_WEIDE	poly	10260	10	0.0	49.3	9	F:GO:0003723; F:GO:0003724; P:GO:0039694; P:GO:0006351; F:GO:0003968; F:GO:0005198; P:GO:0006144; C:GO:0019028; C:GO:0031379	F:RNA binding; F:RNA helicase activity; P:viral RNA genome replication; P:transcription, DNA-templated; F:RNA-directed 5'-3' RNA polymerase activity; F:structural molecule activity; P:purine nucleobase metabolic process; C:viral capsid; C:RNA-directed RNA polymerase complex			IPR000605 (PFAM); IPR001205 (PFAM); G3DSA:2.60.120.20 (GENE3D); G3DSA:2.60.120.20 (GENE3D); G3DSA:3.30.70.270 (GENE3D); IPR014872 (PFAM); IPR013083 (G3DSA:3.30.40.GENE3D); G3DSA:2.60.120.20 (GENE3D); IPR001676 (PFAM); G3DSA:1.20.960.20 (GENE3D); IPR014759 (PROSITE_PROFILES); IPR007094 (PROSITE_PROFILES); cd01699 (CDD); IPR033703 (CDD); IPR033703 (CDD); SSF88633 (SUPERFAMILY); SSF56672 (SUPERFAMIL…	F:GO:0003723; F:GO:0003724; P:GO:0039694; P:GO:0006351; F:GO:0003968; F:GO:0005198; C:GO:0019028	F:RNA binding; F:RNA helicase activity; P:viral RNA genome replication; P:transcription, DNA-templated; F:RNA-directed 5'-3' RNA polymerase activity; F:structural molecule activity; C:viral capsid
[INTERPRO, NO-BLAST]	comp7404_c0_seq1_WEIDE	---NA---	857									PS51257 (PROSITE_PROFILES)	no GO terms	no GO terms
[INTERPRO, BLASTED]	comp7408_c0_seq1_WEIDE	cystine knot toxin	567	6	2.72704	51.67						no IPS match	no IPS match	no IPS match
[INTERPRO, BLASTED, MAPPED, ANNOTATED]	comp7471_c0_seq1_WEIDE	odorant-binding 14	601	10	1.30027e-30	60.2	1	F:GO:0005549	F:odorant binding			IPR006170 (SMART); IPR006170 (PFAM); IPR006170 (G3DSA:1.10.238.GENE3D); PTHR11857:SF39 (PANTHER); PTHR11857 (PANTHER); IPR006170 (SUPERFAMILY)	F:GO:0005549	F:odorant binding
[INTERPRO, NO-BLAST]	comp7630_c0_seq1_WEIDE	---NA---	1109									mobidb-lite (MOBIDB_LITE); mobidb-lite (MOBIDB_LITE)	no GO terms	no GO terms
[INTERPRO, BLASTED, MAPPED, ANNOTATED]	comp7649_c0_seq1_WEIDE	alpha-tocopherol transfer -like	1821	10	8.67953e-102	66.1	3	P:GO:0006810; C:GO:0005622; F:GO:0005215	P:transport; C:intracellular; F:transporter activity			IPR001071 (PRINTS); IPR001251 (SMART); G3DSA:1.20.5.1200 (GENE3D); IPR001251 (PFAM); IPR001251 (G3DSA:3.40.525.GENE3D); PTHR10174 (PANTHER); PTHR10174:SF177 (PANTHER); IPR001251 (PROSITE_PROFILES); IPR001251 (CDD); IPR011074 (SUPERFAMILY); IPR001251 (SUPERFAMILY)	P:GO:0006810; F:GO:0005215; C:GO:0005622	P:transport; F:transporter activity; C:intracellular
[INTERPRO, BLASTED, MAPPED, ANNOTATED]	comp7936_c0_seq1_WEIDE	lambda-crystallin homolog	1145	10	2.6596e-137	82.4	9	F:GO:0003857; P:GO:0006552; P:GO:0006574; P:GO:0006550; P:GO:0055114; P:GO:0006633; P:GO:0006568; P:GO:0018874; P:GO:0006554	F:3-hydroxyacyl-CoA dehydrogenase activity; P:leucine catabolic process; P:valine catabolic process; P:isoleucine catabolic process; P:oxidation-reduction process; P:fatty acid biosynthetic process; P:tryptophan metabolic process; P:benzoate metabolic process; P:lysine catabolic process			IPR013328 (G3DSA:1.10.1040.GENE3D); G3DSA:3.40.50.720 (GENE3D); IPR006176 (PFAM); IPR006108 (PFAM); PTHR43492 (PANTHER); IPR016040 (SUPERFAMILY); IPR008927 (SUPERFAMILY)	F:GO:0016491; F:GO:0003857; P:GO:0055114; P:GO:0006631	F:oxidoreductase activity; F:3-hydroxyacyl-CoA dehydrogenase activity; P:oxidation-reduction process; P:fatty acid metabolic process
[INTERPRO, BLASTED, MAPPED, ANNOTATED]	comp8107_c0_seq1_WEIDE	cysteine sulfinic acid decarboxylase	2020	10	0.0	83.3	3	F:GO:0030170; P:GO:0019752; F:GO:0016831	F:pyridoxal phosphate binding; P:carboxylic acid metabolic process; F:carboxy-lyase activity			IPR015421 (G3DSA:3.40.640.GENE3D); IPR002129 (PFAM); IPR015422 (G3DSA:3.90.1150.GENE3D); mobidb-lite (MOBIDB_LITE); PTHR11999 (PANTHER); PTHR11999:SF127 (PANTHER); cd06450 (CDD); IPR015424 (SUPERFAMILY)	F:GO:0030170; F:GO:0003824; P:GO:0019752; F:GO:0016831	F:pyridoxal phosphate binding; F:catalytic activity; P:carboxylic acid metabolic process; F:carboxy-lyase activity
[INTERPRO, BLASTED]	comp8147_c0_seq1_WEIDE	spaetzle isoform X1	2823	10	1.21333e-29	59.7						IPR029034 (G3DSA:2.10.90.GENE3D); IPR032104 (PFAM); PTHR23199 (PANTHER); PTHR23199:SF18 (PANTHER); IPR029034 (SUPERFAMILY)	no GO terms	no GO terms
[INTERPRO, BLASTED, MAPPED, ANNOTATED]	comp8191_c0_seq1_WEIDE	angiotensin-converting enzyme-like	2403	10	0.0	82.1	4	F:GO:0008241; C:GO:0016020; P:GO:0006508; F:GO:0008237	F:peptidyl-dipeptidase activity; C:membrane; P:proteolysis; F:metallopeptidase activity			IPR001548 (PRINTS); IPR001548 (PFAM); G3DSA:1.10.1370.10 (GENE3D); IPR001548 (PANTHER); PTHR10514:SF33 (PANTHER); IPR001548 (CDD); SSF55486 (SUPERFAMILY)	F:GO:0008241; P:GO:0006508; C:GO:0016020; F:GO:0008237	F:peptidyl-dipeptidase activity; P:proteolysis; C:membrane; F:metallopeptidase activity
[INTERPRO, BLASTED, MAPPED, ANNOTATED]	comp8240_c0_seq1_WEIDE	general odorant-binding 83a	556	10	4.87214e-47	70.0	1	F:GO:0005549	F:odorant binding			PR00485 (PRINTS); IPR006170 (SMART); IPR006170 (PFAM); IPR006170 (G3DSA:1.10.238.GENE3D); PTHR11857 (PANTHER); PTHR11857:SF37 (PANTHER); IPR006170 (SUPERFAMILY)	F:GO:0005549	F:odorant binding
[INTERPRO, NO-BLAST]	comp8315_c0_seq1_WEIDE	---NA---	346									no IPS match	no IPS match	no IPS match
[INTERPRO, BLASTED, MAPPED]	comp8522_c0_seq1_WEIDE	fungal protease inhibitor-1-like	892	10	7.15953e-07	49.9	2	C:GO:0016020; C:GO:0016021	C:membrane; C:integral component of membrane			IPR021066 (PFAM)	no GO terms	no GO terms
[INTERPRO, BLASTED, MAPPED, ANNOTATED]	comp8553_c0_seq1_WEIDE	zinc transporter 2 isoform X1	3948	10	0.0	82.0	3	F:GO:0022891; P:GO:0055085; C:GO:0016021	F:substrate-specific transmembrane transporter activity; P:transmembrane transport; C:integral component of membrane			IPR003663 (PRINTS); G3DSA:1.20.1250.20 (GENE3D); IPR003663 (TIGRFAM); IPR005828 (PFAM); G3DSA:1.20.1250.20 (GENE3D); PTHR23500:SF331 (PANTHER); PTHR23500 (PANTHER); IPR020846 (PROSITE_PROFILES); IPR020846 (CDD); IPR020846 (SUPERFAMILY)	F:GO:0022891; P:GO:0055085; F:GO:0022857; C:GO:0016020; C:GO:0016021	F:substrate-specific transmembrane transporter activity; P:transmembrane transport; F:transmembrane transporter activity; C:membrane; C:integral component of membrane
[INTERPRO, BLASTED, MAPPED, ANNOTATED]	comp8597_c0_seq1_WEIDE	cytochrome P450 6a2-like isoform X1	1902	10	0.0	75.0	4	F:GO:0005506; F:GO:0016705; P:GO:0055114; F:GO:0020037	F:iron ion binding; F:oxidoreductase activity, acting on paired donors, with incorporation or reduction of molecular oxygen; P:oxidation-reduction process; F:heme binding			IPR001128 (PRINTS); IPR002401 (PRINTS); IPR001128 (PFAM); G3DSA:1.10.630.10 (GENE3D); PTHR24292 (PANTHER); PTHR24292:SF75 (PANTHER); IPR001128 (SUPERFAMILY)	F:GO:0005506; F:GO:0016705; P:GO:0055114; F:GO:0020037	F:iron ion binding; F:oxidoreductase activity, acting on paired donors, with incorporation or reduction of molecular oxygen; P:oxidation-reduction process; F:heme binding
[INTERPRO, BLASTED]	comp8606_c0_seq1_WEIDE	hypothetical protein	749	3	0.0170369	50.0						no IPS match	no IPS match	no IPS match
[INTERPRO, NO-BLAST]	comp8705_c0_seq1_WEIDE	---NA---	523									mobidb-lite (MOBIDB_LITE)	no GO terms	no GO terms
[INTERPRO, BLASTED]	comp8742_c0_seq1_WEIDE	hypothetical protein [Flavobacterium piscis]	773	10	3.69893e-06	73.3						mobidb-lite (MOBIDB_LITE); mobidb-lite (MOBIDB_LITE)	no GO terms	no GO terms
[INTERPRO, BLASTED, ANNOTATED]	comp8971_c0_seq1_WEIDE	kielin chordin	1375	10	1.51286e-92	59.6	1	F:GO:0005515	F:protein binding			G3DSA:2.10.70.10 (GENE3D); IPR001007 (PROSITE_PROFILES)	F:GO:0005515	F:protein binding
[INTERPRO, BLASTED, MAPPED, ANNOTATED]	comp9043_c0_seq1_WEIDE	prostaglandin reductase 1-like	1573	10	0.0	80.4	2	F:GO:0016491; P:GO:0055114	F:oxidoreductase activity; P:oxidation-reduction process			IPR020843 (SMART); IPR013149 (PFAM); G3DSA:3.90.180.10 (GENE3D); PF16884 (PFAM); G3DSA:3.40.50.720 (GENE3D); G3DSA:3.90.180.10 (GENE3D); PTHR43205:SF12 (PANTHER); PTHR43205 (PANTHER); cd08294 (CDD); IPR016040 (SUPERFAMILY); IPR011032 (SUPERFAMILY); IPR011032 (SUPERFAMILY)	F:GO:0016491; P:GO:0055114	F:oxidoreductase activity; P:oxidation-reduction process
[INTERPRO, BLASTED, MAPPED, ANNOTATED]	comp9096_c0_seq1_BIRKE	odorant receptor 322	911	10	4.11642e-07	46.0	5	F:GO:0005549; P:GO:0007187; C:GO:0016020; P:GO:0007608; F:GO:0004984	F:odorant binding; P:G-protein coupled receptor signaling pathway, coupled to cyclic nucleotide second messenger; C:membrane; P:sensory perception of smell; F:olfactory receptor activity			IPR004117 (PFAM); IPR004117 (PANTHER)	F:GO:0005549; C:GO:0016020; P:GO:0007608; F:GO:0004984	F:odorant binding; C:membrane; P:sensory perception of smell; F:olfactory receptor activity
[INTERPRO, BLASTED, MAPPED, ANNOTATED]	comp9280_c0_seq1_WEIDE	inactive pancreatic lipase-related 1	1403	10	3.3997e-138	69.5	2	P:GO:0006629; F:GO:0052689	P:lipid metabolic process; F:carboxylic ester hydrolase activity			IPR000734 (PRINTS); IPR013818 (PFAM); IPR029058 (G3DSA:3.40.50.GENE3D); IPR000734 (PANTHER); PTHR11610:SF120 (PANTHER); IPR033906 (CDD); IPR029058 (SUPERFAMILY)	P:GO:0006629; F:GO:0052689	P:lipid metabolic process; F:carboxylic ester hydrolase activity
[INTERPRO, BLASTED, MAPPED, ANNOTATED]	comp9288_c0_seq1_WEIDE	Lysosomal aspartic protease	1710	10	2.27201e-172	68.7	2	F:GO:0004190; P:GO:0006508	F:aspartic-type endopeptidase activity; P:proteolysis			IPR001461 (PRINTS); IPR021109 (G3DSA:2.40.70.GENE3D); IPR033121 (PFAM); IPR021109 (G3DSA:2.40.70.GENE3D); IPR001461 (PANTHER); PTHR13683:SF491 (PANTHER); IPR033121 (PROSITE_PROFILES); IPR021109 (SUPERFAMILY)	F:GO:0004190; P:GO:0006508	F:aspartic-type endopeptidase activity; P:proteolysis
[INTERPRO, BLASTED, MAPPED, ANNOTATED]	comp9329_c0_seq1_WEIDE	nose resistant to fluoxetine 6-like	3112	10	0.0	71.1	1	F:GO:0016747	F:transferase activity, transferring acyl groups other than amino-acyl groups			IPR006621 (SMART); IPR002656 (PFAM); mobidb-lite (MOBIDB_LITE); PTHR11161:SF37 (PANTHER); PTHR11161 (PANTHER)	F:GO:0016747	F:transferase activity, transferring acyl groups other than amino-acyl groups
[INTERPRO, BLASTED, MAPPED, ANNOTATED]	comp9493_c0_seq1_WEIDE	alpha-N-acetylgalactosaminidase-like isoform X1	1569	10	0.0	80.6	2	P:GO:0005975; F:GO:0004553	P:carbohydrate metabolic process; F:hydrolase activity, hydrolyzing O-glycosyl compounds			IPR002241 (PRINTS); G3DSA:2.60.40.1180 (GENE3D); IPR035373 (PFAM); IPR002241 (PFAM); IPR013785 (G3DSA:3.20.20.GENE3D); PTHR11452 (PANTHER); PTHR11452:SF44 (PANTHER); IPR002241 (CDD); IPR017853 (SUPERFAMILY); SSF51011 (SUPERFAMILY)	P:GO:0005975; F:GO:0003824; F:GO:0004553	P:carbohydrate metabolic process; F:catalytic activity; F:hydrolase activity, hydrolyzing O-glycosyl compounds
[INTERPRO, NO-BLAST]	comp9709_c0_seq1_WEIDE	---NA---	544									mobidb-lite (MOBIDB_LITE); mobidb-lite (MOBIDB_LITE)	no GO terms	no GO terms
[INTERPRO, BLASTED, MAPPED]	comp9933_c0_seq1_WEIDE	venom allergen 5-like	1791	10	2.38437e-83	62.0	3	C:GO:0016020; C:GO:0016021; C:GO:0005576	C:membrane; C:integral component of membrane; C:extracellular region			IPR001283 (PRINTS); IPR002413 (PRINTS); IPR014044 (SMART); IPR034763 (PIRSF); IPR014044 (PFAM); IPR014044 (G3DSA:3.40.33.GENE3D); PTHR10334:SF262 (PANTHER); IPR001283 (PANTHER); cd05380 (CDD); IPR014044 (SUPERFAMILY)	no GO terms	no GO terms
[INTERPRO, BLASTED, MAPPED, ANNOTATED]	comp9983_c0_seq1_WEIDE	venom acid phosphatase Acph-1-like	1326	10	1.95042e-127	63.8	3	P:GO:0019497; P:GO:0006771; F:GO:0003993	P:hexachlorocyclohexane metabolic process; P:riboflavin metabolic process; F:acid phosphatase activity			IPR029033 (G3DSA:3.40.50.GENE3D); IPR000560 (PFAM); PTHR11567 (PANTHER); IPR029630 (PTHR11567:PANTHER); IPR000560 (CDD); IPR029033 (SUPERFAMILY)	F:GO:0003993	F:acid phosphatase activity
