# Supplementary material for: A subset of chemosensory genes differs between two populations of a specialized leaf beetle after host plant shift
Source: Ecol Evol. 2018 Jul 20;8(16):8055–75. doi: 10.1002/ece3.4246 (PMC6145003; doi:10.1002/ece3.4246)
Supplement: Supplementary file 9 [file ECE3-8-8055-s009.xlsx]

## Sheet: Sheet1
compound	ChemPLP Fitness-Scores
	ClapOBP27	ClapOBP02	ClapOBP20
(Z,E)-α-Farnesene	66.7	57.4	51.5
(E,E)-α-Farnesene	66.6	61.5	49.8
Germacren D	58.8	37.1	40.8
α-Humulene	53.6	38.2	44.9
(E)-Myroxide	52.8	45.1	38.2
β-Caryophyllene	52.6	43.2	43.2
(E)-β-Ocimene	51.0	44.2	39.6
DMNT	51.0	42.5	39.5
Myrcene	50.3	45.4	37.8
(Z)-β-Ocimene	50.0	42.3	39.9
(R)-(-)-Linaool	49.8	46.2	37.7
(S)-(+)-Linaool	49.2	44.1	40.6
γ-Terpinene	47.9	41.3	36.6
(R)-(+)-α-Terpineol	46.4	43.0	38.0
(S)-(-)-α-Terpineol	46.4	42.7	39.4
Sabinene	46.2	38.8	34.9
Salicylaldehyde	39.9	40.2	31.8
Methyl salicylate	43.6	45.5	36.1
cis-3-Hexenyl acetat	42.1	44.6	35.1
α-(+)-Pinene	41.5	32.1	33.2
Eucalyptol	41.3	31.3	32.8
α-(-)-Pinene	40.8	30.7	32.6
