# Supplementary material for: A subset of chemosensory genes differs between two populations of a specialized leaf beetle after host plant shift
Source: Ecol Evol. 2018 Jul 20;8(16):8055–75. doi: 10.1002/ece3.4246 (PMC6145003; doi:10.1002/ece3.4246)
Supplement: Supplementary file 10 [file ECE3-8-8055-s010.xlsx]

## Sheet: leg-birch-vs-willow-log2PvalFDR
	logFC	logCPM	F	PValue	FDR
ClapCSP01	-0.0500253	3.36882	0.110115	0.822992	0.955492
ClapCSP02	-0.308468	0.641195	1.1054	0.372765	0.553323
ClapCSP04	0.0589841	12.1466	0.0541243	0.83152	0.955492
ClapCSP05	0.190981	10.076	0.713893	0.458301	0.64983
ClapCSP06	0.389118	9.14343	3.75286	0.117933	0.254627
ClapCSP07	-1.94811	3.0637	71.5757	1.47305713462847e-06	2.79880855579408e-05
ClapCSP08	0.756008	7.44859	14.3419	0.00237271	0.0118635
ClapCSP09	-1.04275	3.41257	28.2212	0.000155014	0.0012272
ClapCSP10	-0.526827	6.76329	10.059	0.017907	0.060756
ClapCSP11	-0.217481	7.05061	2.7171	0.333231	0.506078
ClapCSP12	-0.402761	4.92313	2.56663	0.133831	0.269446
ClapGR01	-1.12933	0.0598014	9.84828	0.00809108	0.0320272
ClapGR02	-0.0327034	1.01299	0.0080876	0.938288	0.999692
ClapGR03	-0.612396	-0.521256	2.37807	0.159932	0.297913
ClapGR04	1.27524	-0.284779	7.30527	0.0299366	0.0888742
ClapGR06	-0.691269	4.98668	12.3625	0.00395104	0.0178737
ClapGR07	-0.0409474	3.69328	0.0918605	0.84689	0.957792
ClapTR	-0.0581675	4.09265	0.172975	0.77646	0.955492
ClapIR25a	0.0402214	5.09281	0.0696785	0.858954	0.960008
ClapIR8a	-0.227021	3.38088	1.54258	0.33561	0.506078
ClapIR76b	-0.785631	2.84455	7.99269	0.0146073	0.0513962
ClapIR21a	-0.707154	0.599737	3.53613	0.138142	0.269446
ClapIR75f	-1.34514	-0.549749	2.88775359260869e-07	0.999663	0.999692
ClapIR75e	0.123649	4.20218	1.23124	0.538314	0.710276
ClapIR93a	-1.11533	9.1554	11.1694	0.00549288	0.022688
ClapIR64a.1	-0.0264142	4.91599	0.0255654	0.891303	0.984579
ClapIR75b	0.522865	3.12819	1.94846	0.246154	0.410257
ClapIR-B03	0.464262	3.97113	16.5596	0.0231848	0.0734185
ClapOBP01	0.769779	5.13608	6.54825	0.0242207	0.0742246
ClapOBP02	2.78663	6.12934	40.728	2.75187889756073e-05	0.000290476
ClapOBP05	2.93795	1.64159	31.338	9.61720049098375e-05	0.000830576
ClapOBP07	2.89963	3.56444	246.059	1.1692289379934e-09	6.34934042040543e-08
ClapOBP08	3.59888	2.42001	14.9078	0.00206626	0.0115467
ClapOBP10	0.122978	1.78283	0.337304	0.68403	0.890176
ClapOBP11	1.21295	-0.127427	8.62376	0.011868	0.0450985
ClapOBP12	3.36471	1.26795	22.6516	0.000403219	0.0029466
ClapOBP13	0.850933	5.83894	8.01064	0.0145198	0.0513962
ClapOBP14	0.0688804	11.6301	0.0802208	0.800301	0.955492
ClapOBP15	1.68083	4.09121	4.87727	0.0463436	0.12579
ClapOBP16	1.44545	5.19068	2.93448	0.111116	0.251334
ClapOBP17	0.740387	10.2748	2.66524	0.127218	0.268572
ClapOBP18	0.893718	11.178	11.5466	0.00493987	0.0213312
ClapOBP19	0.328033	1.68923	1.32598	0.270844	0.436104
ClapOBP20	4.20402	6.08729	37.9779	3.87156766705552e-05	0.000367799
ClapOBP21	-0.640803	8.23553	0.610507	0.448989	0.646273
ClapOBP22	0.538844	4.62235	3.7131	0.0767739	0.191935
ClapOBP23	1.1073	9.1569	12.9722	0.00336121	0.0159657
ClapOBP24	0.540257	6.71808	5.30641	0.0389332	0.111645
ClapOBP25	0.411514	1.53274	1.4112	0.256707	0.420469
ClapOBP26	0.636814	6.38295	4.29425	0.0592963	0.156476
ClapOBP27	-3.89422	5.93769	105.567	1.6932368402304e-07	4.0214374955472e-06
ClapOBP28	2.44684	6.07442	59.6626	3.90984061178494e-06	5.30621225885099e-05
ClapOBP29	-0.416726	6.40352	4.1978	0.230179	0.397583
ClapOBP30	1.19889	5.59051	2.52235	0.138978	0.269446
ClapOBP31	-0.18525	5.88371	0.73213	0.408126	0.596492
ClapOBP32	0.983639	8.38827	14.6333	0.00220876	0.0116573
ClapORco	-0.253442	5.96832	0.0491909	0.828021	0.955492
ClapOR02	-2.1313	2.92496	67.7104	1.98935106220857e-06	3.1498058484969e-05
ClapOR03	-0.177082	2.04884	0.507265	0.524877	0.7023
ClapOR04	-4.06003	1.16255	161.761	1.42732655217829e-08	4.51986741523124e-07
ClapOR05	-0.469429	3.06164	2.37435	0.229081	0.397583
ClapOR06	-1.49125	0.957305	20.8132	0.000572608	0.00388555
ClapOR07	0.555552	1.25234	8.96712	0.0848686	0.206731
ClapOR08	2.4209	0.215727	42.242	2.29783535024877e-05	0.000272868
ClapOR09	-1.13453	1.17594	20.1393	0.000654503	0.00414518
ClapOR11	0.579952	0.189731	1.62367	0.227403	0.397583
ClapOR12	1.12497	0.583774	2.56873	0.133686	0.269446
ClapOR13	0	0.316925	5.26519068095026e-07	0.999607	0.999692
ClapOR14	1.25092	-0.660823	5.00439	0.0729046	0.187187
ClapOR15	3.31109	1.12149	2.40151971652171e-07	0.999619	0.999692
ClapOR16	-1.2039	1.27664	1.0914	0.331074	0.506078
ClapOR17	5.63242	4.44136	240.654	1.33670324640114e-09	6.34934042040543e-08
ClapOR19	0.0472772	0.106079	0.0117251	0.933215	0.999692
ClapOR20	0.0170284	-0.523733	2.33832082519788e-07	0.999627	0.999692
ClapOR21	1.42526	-0.804274	1.93853	0.187846	0.34318
ClapOR22	-1.47493	-0.321347	2.15341	0.236674	0.401501
ClapOR25	1.3621	-1.01433	7.29573014448246e-07	0.999499	0.999692
ClapOR29	0.827601	-0.832108	2.43829	0.145319	0.276106
ClapOR-W02	0.0126159	-1.60209	3.28047464762931e-07	0.999596	0.999692
ClapOR-W03	0	-1.41949	2.65679838909885e-07	0.999692	0.999692
ClapOR-W05	2.64492	-0.808038	3.55807	0.0931065	0.221128
ClapSNMP1b	-0.167001	5.95388	0.481025	0.500509	0.679263
ClapSNMP1a	0.255439	8.2028	1.78816	0.287423	0.455086
ClapSNMP2b	-0.118823	1.29261	0.171809	0.747319	0.946604

## Sheet: antennae-birch-vs-willow-log2Pv
	logFC	logCPM	F	PValue	FDR
ClapCSP01	-0.568439	3.36882	13.7455	0.0124435	0.0437827
ClapCSP02	0.504988	0.641195	2.945	0.14572	0.256359
ClapCSP04	-0.765138	12.1466	9.00294	0.0105121	0.0384098
ClapCSP05	-0.139702	10.076	0.382095	0.587417	0.737998
ClapCSP06	0.0925078	9.14343	0.212545	0.709828	0.822362
ClapCSP07	-1.6097	3.0637	48.1708	1.18739985317327e-05	0.000259554
ClapCSP08	0.562004	7.44859	7.95366	0.0149531	0.0498589
ClapCSP09	-0.55023	3.41257	7.77032	0.0157449	0.0498589
ClapCSP10	-0.706424	6.76329	18.3551	0.00138315	0.00772938
ClapCSP11	-0.361148	7.05061	7.49426	0.108052	0.226143
ClapCSP12	-1.23887	4.92313	22.5554	0.000410491	0.00299974
ClapGR02	-0.415812	3.69328	9.12077	0.0543539	0.135885
ClapGR03	-0.633082	0.0598014	2.78272	0.121704	0.231238
ClapGR04	0.638042	-0.284779	3.96033	0.109948	0.226143
ClapGR05	0.0577574	1.01299	0.0461456	0.85328	0.910805
ClapGR06	-0.410717	4.98668	4.2494	0.0604615	0.147278
ClapGR07	-0.711043	-0.521256	2.79399	0.127698	0.233294
ClapTR	0.116227	4.09265	0.722669	0.561671	0.721064
ClapIR25a	-0.132738	5.09281	1.04905	0.490494	0.66449
ClapIR8a	0.227441	3.38088	1.75365	0.304589	0.47436
ClapIR76b	-0.395228	2.84455	2.99714	0.107736	0.226143
ClapIR21a	0.281039	0.599737	1.13314	0.401272	0.568967
ClapIR75f	0.0534477	-0.549749	0.0264648	0.898285	0.917603
ClapIR75e	0.190063	4.20218	2.98848	0.337706	0.501283
ClapIR93a	0.0883453	9.1554	0.071698	0.793201	0.856297
ClapIR64a.1	0.302252	4.91599	3.37022	0.116642	0.226143
ClapIR75b	-0.392908	3.12819	4.21237	0.0881551	0.204262
ClapIR68a-B	0.443317	3.97113	14.7349	0.0322223	0.0927612
ClapOBP01	0.79366	5.13608	14.8897	0.00207534	0.00906524
ClapOBP02	3.07889	6.12934	46.8594	1.36607358382483e-05	0.000259554
ClapOBP05	2.04682	1.64159	10.4449	0.00677165	0.0268044
ClapOBP07	1.69816	3.56444	98.9796	2.43990046574044e-07	1.15895272122671e-05
ClapOBP08	6.16182	2.42001	14.6594	0.00219474	0.00906524
ClapOBP10	-1.65904	1.78283	66.2039	2.24544915546357e-06	7.11058899230131e-05
ClapOBP11	2.03359	-0.127427	25.3471	0.000249271	0.00236807
ClapOBP12	0.0379438	1.26795	0.00301829	0.957046	0.967228
ClapOBP13	1.18772	5.83894	15.5612	0.00176804	0.00906524
ClapOBP14	-0.0375051	11.6301	0.0237852	0.890447	0.917603
ClapOBP15	0.918105	4.09121	1.42988	0.253741	0.401757
ClapOBP16	-0.0131374	5.19068	0.000242596	0.987816	0.987816
ClapOBP17	0.209183	10.2748	0.227502	0.641525	0.761811
ClapOBP18	0.428348	11.178	2.68415	0.125998	0.233294
ClapOBP19	0.391704	1.68923	1.82575	0.200328	0.328123
ClapOBP20	5.29651	6.08729	42.7608	2.16268499873523e-05	0.000299585
ClapOBP21	0.122603	8.23553	0.0826079	0.778453	0.854937
ClapOBP22	-0.293454	4.62235	1.01367	0.332918	0.501283
ClapOBP23	0.659559	9.1569	4.6587	0.0507596	0.130329
ClapOBP24	0.073678	6.71808	0.100468	0.756445	0.845438
ClapOBP25	-0.31209	1.53274	0.777061	0.3945	0.568533
ClapOBP26	0.169623	6.38295	0.489987	0.496619	0.66449
ClapOBP27	-2.13159	5.93769	37.8915	3.91450763407037e-05	0.000464848
ClapOBP28	0.402181	6.07442	2.03736	0.177719	0.296198
ClapOBP29	0.130941	6.40352	1.09674	0.539667	0.702306
ClapOBP30	-0.283356	5.59051	2.34417	0.153755	0.265577
ClapOBP31	0.16262	5.88371	0.543835	0.47432	0.653049
ClapOBP32	1.00481	8.38827	15.2815	0.00188914	0.00906524
ClapORco	0.0610867	5.96832	0.0306265	0.863849	0.911841
ClapOR02	-0.660186	2.92496	7.16066	0.0194392	0.0595717
ClapOR03	-0.585587	2.04884	5.56404	0.0352164	0.0983988
ClapOR04	-0.164301	1.16255	0.406282	0.599243	0.739326
ClapOR05	0.507319	3.06164	7.77108	0.0295637	0.0877672
ClapOR06	-1.60577	0.957305	23.9425	0.000318783	0.00275313
ClapOR07	0.297924	1.25234	2.87823	0.328954	0.501283
ClapOR08	-2.066	0.215727	42.5848	2.20746600199281e-05	0.000299585
ClapOR09	-1.23673	1.17594	23.0562	0.000374236	0.0029627
ClapOR11	-0.454823	0.189731	1.74982	0.210173	0.338413
ClapOR12	-1.24873	0.583774	14.6729	0.0021875	0.00906524
ClapOR13	-0.57694	0.316925	5.81297	0.101292	0.223785
ClapOR14	-1.49233	-0.660823	17.6697	0.00109664	0.00651128
ClapOR15	-0.0413666	1.12149	0.0183171	0.895128	0.917603
ClapOR16	0.794008	1.27664	8.01374	0.0155592	0.0498589
ClapOR17	6.24214	4.44136	259.499	8.48116560132573e-10	8.05710732125944e-08
ClapOR19	-0.614567	0.106079	4.68427	0.0939401	0.212484
ClapOR20	-0.69793	-0.523733	2.99392	0.112443	0.226143
ClapOR21	0.668152	-0.804274	2.50398	0.138255	0.247816
ClapOR22	-0.189568	-0.321347	0.348101	0.634236	0.761811
ClapOR25	0.392389	-1.01433	1.33879	0.394981	0.568533
ClapOR29	0.711127	-0.832108	2.84632	0.116096	0.226143
ClapOR-W02	-2.41889	-1.60209	23.3822	0.000575376	0.00390434
ClapOR-W03	-0.89204	-1.41949	5.50103	0.0787031	0.18692
ClapOR-W05	-1.65469	-0.808038	16.4709	0.00202138	0.00906524
ClapSNMP1b	0.130226	5.95388	0.305003	0.590398	0.737998
ClapSNMP1a	0.0819282	8.2028	0.185707	0.731733	0.827556
ClapSNMP2b	-0.606096	1.29261	6.7204	0.0439082	0.115869
