# Supplementary material for: A subset of chemosensory genes differs between two populations of a specialized leaf beetle after host plant shift
Source: Ecol Evol. 2018 Jul 20;8(16):8055–75. doi: 10.1002/ece3.4246 (PMC6145003; doi:10.1002/ece3.4246)
Supplement: Supplementary file 11 [file ECE3-8-8055-s011.xlsx]

## Sheet: Sheet1
Name	Sequence 5’-3’
ClapEF1a_fw	ACGTGGTATCACCATCGACA
ClapEF1a_rev	CTACGATTAGCACGGCACAA
ClapeIF4A_fw	GGGACATGGAGCAGAGAGAG
ClapeIF4A_rev	TCCCTATTCGATGGCAAATC
ClapGR06q_fw	AGCTCCAGGCAGTTCCTTTC
ClapGR06q_rev	AGATCGGGGTTGATGTCTTCGAG
ClapOBP02q_fw	CAGGCCAGGTGTCAGTCG
ClapOBP02q_rev	TCCTCGTAACACACAAGTACAATTTC
ClapOBP20q_fw	TTGGTGGTGGTGTTGTGTGTTG
ClapOBP20q_rev	ATGGGCAATTGCTAGCTTCACC
ClapOBP27q_fw	CAGATGATGCTGCAATAGAAAGC
ClapOBP27q_rev	ACAGTGGATTCCTGCCATAAGC
ClapOR17q_fw	CGTAGTCATGTTTGCTGCCAAC
ClapOR17q_rev	AGTAAACTCGCTCGGACTCATC
